# Supplementary material for: Tetrakis(μ3-9-oxa-10-boraanthracen-10-olato)tetrakis[(diethyl ether)lithium]
Source: Acta Crystallogr Sect E Struct Rep Online. 2011 Oct 12;67(Pt 11):m1525. doi: 10.1107/S1600536811041201 (PMC3246952; doi:10.1107/S1600536811041201)
Supplement: Supplementary file 1 [file e-67-m1525-sup1.cif]

##############################################################################
#                                                                            #
# This CIF contains the data in a paper accepted for publication in          #
# Acta Crystallographica Section E. It conforms to the requirements of       #
# Notes for Authors for Acta Crystallographica Section E, and has been       #
# peer reviewed under the auspices of the IUCr Commission on Journals.       #
#                                                                            #
# Full details of the Crystallographic Information File format               #
# are given in the paper "The Crystallographic Information File (CIF):       #
# a New Standard Archive File for Crystallography" by S. R. Hall, F. H.      #
# Allen and I. D. Brown [Acta Cryst. (1991), A47, 655-685].                  #
#                                                                            #
# The current version of the core CIF dictionary is obtainable from          #
# ftp://ftp.iucr.org/pub/cif_core.dic.                                       #
#                                                                            #
# Software is freely available for graphical display of the structure(s)     #
# in this CIF. For information consult the CIF software page                 #
# http://www.iucr.org/resources/cif/software.                                #
#                                                                            #
# This file may be used for bona fide research purposes within the           #
# scientific community so long as proper attribution is given to the journal # 
# article from which it was obtained.                                        #
#                                                                            #
##############################################################################
data_I
_audit_creation_method     SHELXL-97
_chemical_name_systematic
;
Tetrakis(\m~3~-9-oxa-10-boraanthracen-10-olato)tetrakis[(diethyl ether)lithium]
;
_chemical_name_common     ?
_chemical_formula_moiety     'C64 H72 B4 Li4 O12'
_chemical_formula_sum     'C64 H72 B4 Li4 O12'
_chemical_formula_iupac     '[Li4 O4 (C12 H8 B O)4 (C4 H10 O)4]'
_chemical_formula_weight     1104.22
_chemical_melting_point     ?
_symmetry_cell_setting     orthorhombic
_symmetry_space_group_name_H-M     'P n a 21'
_symmetry_space_group_name_Hall     'P 2c -2n'
loop_
    _symmetry_equiv_pos_as_xyz
    'x, y, z'
    '-x, -y, z+1/2'
    '-x+1/2, y+1/2, z+1/2'
    'x+1/2, -y+1/2, z'
_cell_length_a     21.4805(8)
_cell_length_b     17.6053(10)
_cell_length_c     17.5723(8)
_cell_angle_alpha     90.00
_cell_angle_beta     90.00
_cell_angle_gamma     90.00
_cell_volume     6645.3(5)
_cell_formula_units_Z     4
_cell_measurement_reflns_used     31407
_cell_measurement_theta_min     2.6
_cell_measurement_theta_max     27.6
_cell_measurement_temperature     173(2)
_exptl_crystal_description     block
_exptl_crystal_colour     colourless
_exptl_crystal_size_max     0.30
_exptl_crystal_size_mid     0.30
_exptl_crystal_size_min     0.25
_exptl_crystal_density_diffrn     1.104
_exptl_crystal_density_meas     ?
_exptl_crystal_density_method     'not measured'
_exptl_crystal_F_000     2336
_exptl_absorpt_coefficient_mu     0.073
_exptl_absorpt_correction_type     none
_exptl_absorpt_process_details     ?
_exptl_absorpt_correction_T_min     .
_exptl_absorpt_correction_T_max     .
_exptl_special_details
;
;
_diffrn_ambient_temperature     173(2)
_diffrn_radiation_type     MoK\a
_diffrn_radiation_wavelength     0.71073
_diffrn_radiation_source     'fine-focus sealed tube'
_diffrn_radiation_monochromator     graphite
_diffrn_measurement_device_type     'Stoe IPDS II two-circle'
_diffrn_measurement_method     \w
_diffrn_detector_area_resol_mean     ?
_diffrn_reflns_number     77138
_diffrn_reflns_av_R_equivalents     0.1144
_diffrn_reflns_av_sigmaI/netI     0.0620
_diffrn_reflns_theta_min     2.59
_diffrn_reflns_theta_max     25.03
_diffrn_reflns_theta_full     25.00
_diffrn_measured_fraction_theta_max     0.997
_diffrn_measured_fraction_theta_full     0.997
_diffrn_reflns_limit_h_min     -25
_diffrn_reflns_limit_h_max     24
_diffrn_reflns_limit_k_min     -20
_diffrn_reflns_limit_k_max     20
_diffrn_reflns_limit_l_min     -20
_diffrn_reflns_limit_l_max     20
_diffrn_standards_number     0
_diffrn_standards_interval_count     .
_diffrn_standards_interval_time     .
_diffrn_standards_decay_%     ?
_refine_special_details
;
Refinement of <i>F</i>^2^ against ALL reflections. The weighted <i>R</i>-factor
<i>wR</i> and goodness of fit <i>S</i> are based on <i>F</i>^2^, conventional
<i>R</i>-factors <i>R</i> are based on <i>F</i>, with <i>F</i> set to zero for
negative <i>F</i>^2^. The threshold expression of <i>F</i>^2^ >
\s(<i>F</i>^2^) is used only for calculating <i>R</i>-factors(gt) <i>etc</i>.
and is not relevant to the choice of reflections for refinement.
<i>R</i>-factors based on <i>F</i>^2^ are statistically about twice as large
as those based on <i>F</i>, and <i>R</i>- factors based on ALL data will be
even larger.
;
_reflns_number_total     6262
_reflns_number_gt     4842
_reflns_threshold_expression     I>2\s(I)
_refine_ls_structure_factor_coef     Fsqd
_refine_ls_matrix_type     full
_refine_ls_R_factor_all     0.0914
_refine_ls_R_factor_gt     0.0773
_refine_ls_wR_factor_gt     0.1950
_refine_ls_wR_factor_ref     0.2036
_refine_ls_goodness_of_fit_ref     1.035
_refine_ls_restrained_S_all     1.035
_refine_ls_number_reflns     6262
_refine_ls_number_parameters     758
_refine_ls_number_restraints     29
_refine_ls_hydrogen_treatment     constr
_refine_ls_weighting_scheme     calc
_refine_ls_weighting_details
                 'calc w=1/[\s^2^(Fo^2^)+(0.1379P)^2^] where P=(Fo^2^+2Fc^2^)/3'
_atom_sites_solution_hydrogens     geom
_atom_sites_solution_primary     direct
_atom_sites_solution_secondary     difmap
_refine_ls_shift/su_max     0.000
_refine_ls_shift/su_mean     0.000
_refine_diff_density_max     1.103
_refine_diff_density_min     -0.352
_refine_ls_extinction_method     none
_refine_ls_extinction_coef     ?
loop_
    _atom_type_symbol
    _atom_type_description
    _atom_type_scat_dispersion_real
    _atom_type_scat_dispersion_imag
    _atom_type_scat_source
    'C' 'C' 0.0033 0.0016
                         'International Tables Vol C Tables 4.2.6.8 and 6.1.1.4'
    'H' 'H' 0.0000 0.0000
                         'International Tables Vol C Tables 4.2.6.8 and 6.1.1.4'
    'B' 'B' 0.0013 0.0007
                         'International Tables Vol C Tables 4.2.6.8 and 6.1.1.4'
    'Li' 'Li' -0.0003 0.0001
                         'International Tables Vol C Tables 4.2.6.8 and 6.1.1.4'
    'O' 'O' 0.0106 0.0060
                         'International Tables Vol C Tables 4.2.6.8 and 6.1.1.4'
_computing_data_collection     'X-AREA (Stoe & Cie, 2001)'
_computing_cell_refinement     'X-AREA (Stoe & Cie, 2001)'
_computing_data_reduction     'X-AREA (Stoe & Cie, 2001)'
_computing_structure_solution     'SHELXS97 (Sheldrick, 2008)'
_computing_structure_refinement     'SHELXL97 (Sheldrick, 2008)'
_computing_molecular_graphics     'XP (Sheldrick, 2008)'
_computing_publication_material
                            'SHELXL97 (Sheldrick, 2008) and PLATON (Spek, 2009)'
loop_
    _atom_site_type_symbol
    _atom_site_label
    _atom_site_fract_x
    _atom_site_fract_y
    _atom_site_fract_z
    _atom_site_U_iso_or_equiv
    _atom_site_adp_type
    _atom_site_calc_flag
    _atom_site_refinement_flags
    _atom_site_occupancy
    _atom_site_symmetry_multiplicity
    _atom_site_disorder_assembly
    _atom_site_disorder_group
    Li Li1 0.2089(6) 0.3403(9) 0.3594(8) 0.038(3) Uani d . 1 1 . .
    Li Li2 0.2083(6) 0.3930(7) 0.2230(8) 0.036(3) Uani d . 1 1 . .
    Li Li3 0.3031(7) 0.4314(8) 0.3137(9) 0.042(3) Uani d . 1 1 . .
    Li Li4 0.2925(7) 0.2883(8) 0.2619(9) 0.043(3) Uani d . 1 1 . .
    O O1 0.1998(2) 0.2886(3) 0.2596(3) 0.0329(12) Uani d . 1 1 . .
    B B1 0.1703(4) 0.2205(7) 0.2502(6) 0.040(2) Uani d . 1 1 . .
    O O11 0.1002(3) 0.0777(4) 0.2420(4) 0.0493(16) Uani d . 1 1 . .
    C C11 0.1805(4) 0.1534(4) 0.3043(5) 0.036(2) Uani d . 1 1 . .
    C C12 0.1448(4) 0.0847(5) 0.2990(5) 0.0366(19) Uani d . 1 1 . .
    C C13 0.1513(5) 0.0228(5) 0.3464(6) 0.052(3) Uani d . 1 1 . .
    H H13 0.1263 -0.0212 0.3394 0.063 Uiso calc R 1 1 . .
    C C14 0.1950(5) 0.0258(6) 0.4045(6) 0.050(2) Uani d . 1 1 . .
    H H14 0.1996 -0.0163 0.4379 0.060 Uiso calc R 1 1 . .
    C C15 0.2324(5) 0.0898(5) 0.4146(6) 0.048(2) Uani d . 1 1 . .
    H H15 0.2629 0.0908 0.4536 0.058 Uiso calc R 1 1 . .
    C C16 0.2245(4) 0.1524(5) 0.3669(5) 0.040(2) Uani d . 1 1 . .
    H H16 0.2492 0.1964 0.3758 0.048 Uiso calc R 1 1 . .
    C C21 0.1249(4) 0.2014(5) 0.1869(5) 0.0375(19) Uani d . 1 1 . .
    C C22 0.0932(4) 0.1308(5) 0.1852(5) 0.0359(18) Uani d . 1 1 . .
    C C23 0.0524(5) 0.1086(5) 0.1293(6) 0.048(2) Uani d . 1 1 . .
    H H23 0.0321 0.0607 0.1314 0.057 Uiso calc R 1 1 . .
    C C24 0.0420(5) 0.1576(6) 0.0708(7) 0.060(3) Uani d . 1 1 . .
    H H24 0.0144 0.1423 0.0315 0.072 Uiso calc R 1 1 . .
    C C25 0.0704(5) 0.2309(6) 0.0654(6) 0.050(2) Uani d . 1 1 . .
    H H25 0.0619 0.2650 0.0247 0.060 Uiso calc R 1 1 . .
    C C26 0.1102(4) 0.2481(5) 0.1228(6) 0.046(2) Uani d . 1 1 . .
    H H26 0.1305 0.2960 0.1201 0.055 Uiso calc R 1 1 . .
    O O2 0.2096(2) 0.4444(3) 0.3248(3) 0.0355(13) Uani d . 1 1 . .
    B B2 0.1827(4) 0.5118(6) 0.3302(6) 0.039(2) Uani d . 1 1 . .
    O O21 0.1125(3) 0.6553(4) 0.3318(4) 0.0488(16) Uani d . 1 1 . .
    C C31 0.1916(4) 0.5811(5) 0.2722(5) 0.042(2) Uani d . 1 1 . .
    C C32 0.1571(3) 0.6410(5) 0.2780(6) 0.0376(19) Uani d . 1 1 . .
    C C33 0.1616(6) 0.7047(6) 0.2240(8) 0.066(3) Uani d . 1 1 . .
    H H33 0.1344 0.7471 0.2271 0.079 Uiso calc R 1 1 . .
    C C34 0.2070(5) 0.7002(6) 0.1690(6) 0.051(2) Uani d . 1 1 . .
    H H34 0.2127 0.7411 0.1343 0.061 Uiso calc R 1 1 . .
    C C35 0.2441(5) 0.6365(6) 0.1640(6) 0.055(3) Uani d . 1 1 . .
    H H35 0.2757 0.6335 0.1263 0.066 Uiso calc R 1 1 . .
    C C36 0.2351(4) 0.5776(5) 0.2139(6) 0.046(2) Uani d . 1 1 . .
    H H36 0.2595 0.5329 0.2084 0.055 Uiso calc R 1 1 . .
    C C41 0.1360(4) 0.5356(5) 0.3977(5) 0.044(2) Uani d . 1 1 . .
    C C42 0.1061(4) 0.6060(5) 0.3915(6) 0.048(2) Uani d . 1 1 . .
    C C43 0.0656(4) 0.6295(6) 0.4499(7) 0.057(3) Uani d . 1 1 . .
    H H43 0.0449 0.6769 0.4453 0.069 Uiso calc R 1 1 . .
    C C44 0.0554(5) 0.5873(6) 0.5113(6) 0.050(2) Uani d . 1 1 . .
    H H44 0.0271 0.6043 0.5493 0.060 Uiso calc R 1 1 . .
    C C45 0.0860(5) 0.5181(7) 0.5201(6) 0.059(3) Uani d . 1 1 . .
    H H45 0.0798 0.4879 0.5643 0.071 Uiso calc R 1 1 . .
    C C46 0.1261(5) 0.4941(6) 0.4624(6) 0.051(2) Uani d . 1 1 . .
    H H46 0.1473 0.4471 0.4683 0.061 Uiso calc R 1 1 . .
    O O3 0.3006(2) 0.3929(3) 0.2104(3) 0.0352(13) Uani d . 1 1 . .
    B B3 0.3282(5) 0.4009(6) 0.1437(5) 0.038(2) Uani d . 1 1 . .
    O O31 0.3956(3) 0.4077(4) -0.0034(4) 0.0457(15) Uani d . 1 1 . .
    C C51 0.3768(4) 0.4645(5) 0.1194(5) 0.042(2) Uani d . 1 1 . .
    C C52 0.4062(4) 0.4633(5) 0.0504(5) 0.037(2) Uani d . 1 1 . .
    C C53 0.4467(4) 0.5175(7) 0.0263(6) 0.053(3) Uani d . 1 1 . .
    H H53 0.4633 0.5152 -0.0237 0.064 Uiso calc R 1 1 . .
    C C54 0.4626(5) 0.5721(9) 0.0712(9) 0.080(4) Uani d . 1 1 . .
    H H54 0.4922 0.6081 0.0538 0.095 Uiso calc R 1 1 . .
    C C55 0.4373(5) 0.5808(7) 0.1468(6) 0.060(3) Uani d . 1 1 . .
    H H55 0.4498 0.6206 0.1799 0.072 Uiso calc R 1 1 . .
    C C56 0.3923(5) 0.5255(5) 0.1678(7) 0.053(3) Uani d . 1 1 . .
    H H56 0.3721 0.5297 0.2158 0.063 Uiso calc R 1 1 . .
    C C61 0.3153(4) 0.3469(5) 0.0745(5) 0.0374(19) Uani d . 1 1 . .
    C C62 0.3486(4) 0.3535(5) 0.0062(6) 0.042(2) Uani d . 1 1 . .
    C C63 0.3400(5) 0.3044(6) -0.0551(6) 0.051(3) Uani d . 1 1 . .
    H H63 0.3651 0.3095 -0.0993 0.062 Uiso calc R 1 1 . .
    C C64 0.2947(5) 0.2480(6) -0.0518(7) 0.057(3) Uani d . 1 1 . .
    H H64 0.2883 0.2147 -0.0936 0.068 Uiso calc R 1 1 . .
    C C65 0.2587(5) 0.2414(6) 0.0141(6) 0.050(2) Uani d . 1 1 . .
    H H65 0.2271 0.2037 0.0166 0.060 Uiso calc R 1 1 . .
    C C66 0.2681(4) 0.2882(5) 0.0753(6) 0.042(2) Uani d . 1 1 . .
    H H66 0.2431 0.2819 0.1194 0.051 Uiso calc R 1 1 . .
    O O4 0.3030(3) 0.3267(3) 0.3654(3) 0.0372(13) Uani d . 1 1 . .
    B B4 0.3319(4) 0.3156(6) 0.4320(5) 0.036(2) Uani d . 1 1 . .
    O O41 0.4020(3) 0.3012(5) 0.5751(5) 0.065(2) Uani d . 1 1 . .
    C C71 0.3730(4) 0.2444(5) 0.4515(6) 0.043(2) Uani d . 1 1 . .
    C C72 0.4030(4) 0.2436(6) 0.5220(7) 0.055(3) Uani d . 1 1 . .
    C C73 0.4406(5) 0.1772(9) 0.5443(9) 0.088(6) Uani d . 1 1 . .
    H H73 0.4606 0.1749 0.5924 0.105 Uiso calc R 1 1 . .
    C C74 0.4458(5) 0.1179(7) 0.4918(8) 0.066(3) Uani d . 1 1 . .
    H H74 0.4714 0.0756 0.5042 0.079 Uiso calc R 1 1 . .
    C C75 0.4171(5) 0.1182(7) 0.4270(7) 0.062(3) Uani d . 1 1 . .
    H H75 0.4205 0.0753 0.3944 0.075 Uiso calc R 1 1 . .
    C C76 0.3810(5) 0.1803(6) 0.4040(7) 0.054(3) Uani d . 1 1 . .
    H H76 0.3615 0.1794 0.3555 0.064 Uiso calc R 1 1 . .
    C C81 0.3238(4) 0.3718(7) 0.5004(6) 0.051(3) Uani d . 1 1 . .
    C C82 0.3607(5) 0.3611(6) 0.5690(6) 0.050(3) Uani d . 1 1 . .
    C C83 0.3602(7) 0.4080(9) 0.6264(7) 0.082(4) Uani d . 1 1 . .
    H H83 0.3870 0.4003 0.6687 0.099 Uiso calc R 1 1 . .
    C C84 0.3187(6) 0.4710(9) 0.6244(7) 0.077(4) Uani d . 1 1 . .
    H H84 0.3181 0.5048 0.6665 0.092 Uiso calc R 1 1 . .
    C C85 0.2794(6) 0.4849(6) 0.5639(6) 0.063(3) Uani d . 1 1 . .
    H H85 0.2507 0.5260 0.5634 0.075 Uiso calc R 1 1 . .
    C C86 0.2850(5) 0.4335(7) 0.5031(6) 0.056(3) Uani d . 1 1 . .
    H H86 0.2595 0.4424 0.4598 0.067 Uiso calc R 1 1 . .
    O O100 0.1537(3) 0.3001(4) 0.4400(4) 0.0420(15) Uani d . 1 1 . .
    C C101 0.0881(5) 0.3054(6) 0.4229(7) 0.064(3) Uani d D 1 1 . .
    H H10A 0.0828 0.3345 0.3751 0.077 Uiso calc R 1 1 . .
    H H10B 0.0672 0.3342 0.4640 0.077 Uiso calc R 1 1 . .
    C C102 0.0568(6) 0.2299(7) 0.4144(9) 0.088(4) Uani d D 1 1 . .
    H H10C 0.0127 0.2376 0.4022 0.131 Uiso calc R 1 1 . .
    H H10D 0.0604 0.2015 0.4622 0.131 Uiso calc R 1 1 . .
    H H10E 0.0769 0.2013 0.3734 0.131 Uiso calc R 1 1 . .
    C C103 0.1706(5) 0.2631(6) 0.5096(6) 0.054(2) Uani d D 1 1 . .
    H H10F 0.2164 0.2570 0.5108 0.065 Uiso calc R 1 1 . .
    H H10G 0.1521 0.2116 0.5099 0.065 Uiso calc R 1 1 . .
    C C104 0.1504(7) 0.3042(9) 0.5803(7) 0.087(4) Uani d D 1 1 . .
    H H10H 0.1632 0.2751 0.6252 0.130 Uiso calc R 1 1 . .
    H H10I 0.1051 0.3098 0.5802 0.130 Uiso calc R 1 1 . .
    H H10J 0.1699 0.3545 0.5817 0.130 Uiso calc R 1 1 . .
    O O200 0.1504(3) 0.4389(4) 0.1424(4) 0.0443(15) Uani d . 1 1 . .
    C C201 0.1758(5) 0.4729(5) 0.0736(5) 0.053(2) Uani d D 1 1 . .
    H H20A 0.2218 0.4709 0.0751 0.063 Uiso calc R 1 1 . .
    H H20B 0.1630 0.5269 0.0705 0.063 Uiso calc R 1 1 . .
    C C202 0.1523(6) 0.4307(7) 0.0048(6) 0.069(3) Uani d D 1 1 . .
    H H20C 0.1692 0.4541 -0.0414 0.104 Uiso calc R 1 1 . .
    H H20D 0.1068 0.4329 0.0035 0.104 Uiso calc R 1 1 . .
    H H20E 0.1657 0.3775 0.0076 0.104 Uiso calc R 1 1 . .
    C C203 0.0891(5) 0.4639(8) 0.1573(6) 0.076(4) Uani d D 1 1 . .
    H H20F 0.0626 0.4556 0.1120 0.091 Uiso calc R 1 1 . .
    H H20G 0.0892 0.5189 0.1692 0.091 Uiso calc R 1 1 . .
    C C204 0.0638(6) 0.4194(10) 0.2243(7) 0.100(6) Uani d D 1 1 . .
    H H20H 0.0214 0.4365 0.2357 0.150 Uiso calc R 1 1 . .
    H H20I 0.0904 0.4277 0.2688 0.150 Uiso calc R 1 1 . .
    H H20J 0.0632 0.3652 0.2117 0.150 Uiso calc R 1 1 . .
    O O300 0.3595(3) 0.5095(4) 0.3595(4) 0.0498(16) Uani d . 1 1 . .
    C C301 0.4210(5) 0.4977(8) 0.3876(11) 0.095(5) Uani d D 1 1 . .
    H H30A 0.4468 0.5431 0.3775 0.114 Uiso calc R 1 1 . .
    H H30B 0.4198 0.4891 0.4432 0.114 Uiso calc R 1 1 . .
    C C302 0.4487(5) 0.4300(7) 0.3488(7) 0.073(4) Uani d D 1 1 . .
    H H30C 0.4914 0.4223 0.3670 0.110 Uiso calc R 1 1 . .
    H H30D 0.4492 0.4385 0.2937 0.110 Uiso calc R 1 1 . .
    H H30E 0.4237 0.3849 0.3603 0.110 Uiso calc R 1 1 . .
    C C303 0.3346(5) 0.5812(6) 0.3922(6) 0.059(3) Uani d D 1 1 . .
    H H30F 0.2886 0.5792 0.3897 0.071 Uiso calc R 1 1 . .
    H H30G 0.3463 0.5832 0.4467 0.071 Uiso calc R 1 1 . .
    C C304 0.3556(8) 0.6536(6) 0.3554(9) 0.099(5) Uani d D 1 1 . .
    H H30H 0.3366 0.6969 0.3816 0.149 Uiso calc R 1 1 . .
    H H30I 0.3429 0.6538 0.3018 0.149 Uiso calc R 1 1 . .
    H H30J 0.4011 0.6574 0.3586 0.149 Uiso calc R 1 1 . .
    O O400 0.3445(3) 0.2028(4) 0.2106(4) 0.0425(14) Uani d . 1 1 . .
    C C401 0.4073(5) 0.2117(6) 0.1855(6) 0.059(3) Uani d D 1 1 . .
    H H40A 0.4074 0.2248 0.1307 0.071 Uiso calc R 1 1 . .
    H H40B 0.4296 0.1629 0.1916 0.071 Uiso calc R 1 1 . .
    C C402 0.4417(5) 0.2725(7) 0.2287(8) 0.076(4) Uani d D 1 1 . .
    H H40C 0.4846 0.2756 0.2102 0.114 Uiso calc R 1 1 . .
    H H40D 0.4418 0.2599 0.2831 0.114 Uiso calc R 1 1 . .
    H H40E 0.4209 0.3215 0.2212 0.114 Uiso calc R 1 1 . .
    C C403 0.3155(5) 0.1381(5) 0.1775(7) 0.056(3) Uani d D 1 1 . .
    H H40F 0.3273 0.1350 0.1232 0.067 Uiso calc R 1 1 . .
    H H40G 0.2697 0.1443 0.1803 0.067 Uiso calc R 1 1 . .
    C C404 0.3335(6) 0.0659(5) 0.2164(7) 0.067(3) Uani d D 1 1 . .
    H H40H 0.3111 0.0233 0.1932 0.101 Uiso calc R 1 1 . .
    H H40I 0.3228 0.0692 0.2706 0.101 Uiso calc R 1 1 . .
    H H40J 0.3784 0.0579 0.2111 0.101 Uiso calc R 1 1 . .
loop_
    _atom_site_aniso_label
    _atom_site_aniso_U_11
    _atom_site_aniso_U_22
    _atom_site_aniso_U_33
    _atom_site_aniso_U_12
    _atom_site_aniso_U_13
    _atom_site_aniso_U_23
    Li1 0.031(7) 0.051(8) 0.030(7) 0.002(6) 0.004(6) -0.017(6)
    Li2 0.039(7) 0.026(6) 0.043(8) 0.001(6) -0.020(6) -0.006(6)
    Li3 0.042(7) 0.030(7) 0.053(9) 0.016(6) -0.018(7) -0.004(6)
    Li4 0.050(8) 0.031(7) 0.047(8) -0.020(6) -0.023(7) -0.007(6)
    O1 0.028(3) 0.035(3) 0.036(3) -0.004(2) -0.001(2) 0.001(2)
    B1 0.018(4) 0.061(7) 0.042(6) 0.003(4) 0.006(4) 0.008(5)
    O11 0.048(4) 0.037(3) 0.063(4) -0.010(3) 0.005(3) -0.008(3)
    C11 0.033(4) 0.025(4) 0.049(5) -0.004(3) 0.015(4) -0.005(3)
    C12 0.033(4) 0.029(4) 0.048(5) 0.000(4) 0.006(4) -0.009(4)
    C13 0.069(7) 0.027(5) 0.061(7) -0.017(4) 0.015(5) -0.004(4)
    C14 0.049(5) 0.043(5) 0.057(6) -0.005(4) 0.006(5) 0.019(5)
    C15 0.050(5) 0.046(5) 0.048(5) 0.003(4) 0.012(4) 0.010(4)
    C16 0.046(5) 0.036(4) 0.037(5) -0.004(4) 0.002(4) 0.006(4)
    C21 0.035(4) 0.041(4) 0.036(5) -0.010(4) 0.004(4) -0.011(4)
    C22 0.025(4) 0.036(4) 0.047(5) -0.006(3) 0.003(4) 0.002(4)
    C23 0.050(5) 0.043(5) 0.049(5) -0.011(4) 0.001(5) -0.007(4)
    C24 0.036(5) 0.073(7) 0.071(7) -0.016(5) -0.005(5) -0.012(6)
    C25 0.049(6) 0.058(6) 0.044(6) -0.007(4) -0.008(4) -0.018(5)
    C26 0.037(5) 0.034(5) 0.065(6) -0.003(4) -0.006(4) -0.004(4)
    O2 0.035(3) 0.038(3) 0.033(3) 0.005(2) -0.010(2) -0.002(2)
    B2 0.024(4) 0.047(6) 0.046(5) -0.003(4) -0.003(4) -0.008(5)
    O21 0.046(4) 0.043(3) 0.058(4) 0.002(3) -0.001(3) 0.001(3)
    C31 0.038(5) 0.049(5) 0.038(5) -0.013(4) -0.013(4) 0.004(4)
    C32 0.036(4) 0.033(5) 0.044(6) 0.008(4) -0.007(4) 0.006(4)
    C33 0.060(7) 0.041(6) 0.098(10) 0.005(5) -0.025(7) 0.001(6)
    C34 0.055(6) 0.046(5) 0.053(6) -0.009(5) 0.006(5) 0.002(4)
    C35 0.062(7) 0.051(5) 0.052(6) -0.002(5) 0.011(5) 0.002(4)
    C36 0.043(5) 0.037(5) 0.059(6) 0.001(4) 0.006(5) 0.002(4)
    C41 0.044(5) 0.048(5) 0.040(5) -0.008(4) -0.003(4) -0.007(4)
    C42 0.037(5) 0.041(5) 0.065(6) -0.005(4) -0.004(5) -0.010(4)
    C43 0.039(5) 0.064(6) 0.068(7) 0.005(5) 0.012(5) -0.042(6)
    C44 0.049(6) 0.052(6) 0.049(6) 0.001(4) 0.005(5) -0.019(5)
    C45 0.052(6) 0.075(7) 0.050(6) -0.012(5) 0.012(5) -0.024(5)
    C46 0.059(6) 0.052(5) 0.042(5) -0.003(5) 0.009(5) -0.007(4)
    O3 0.032(3) 0.043(3) 0.031(3) -0.008(2) -0.003(2) -0.001(2)
    B3 0.031(5) 0.055(6) 0.029(5) 0.016(5) -0.001(4) 0.006(4)
    O31 0.033(3) 0.056(4) 0.048(4) -0.002(3) 0.010(3) 0.015(3)
    C51 0.036(5) 0.046(5) 0.045(5) 0.004(4) -0.003(4) 0.001(4)
    C52 0.025(4) 0.048(5) 0.037(5) 0.001(4) -0.002(3) 0.021(4)
    C53 0.030(5) 0.080(8) 0.049(6) -0.005(5) 0.002(4) 0.007(5)
    C54 0.043(6) 0.098(10) 0.098(10) 0.000(6) -0.007(7) 0.053(8)
    C55 0.049(6) 0.074(7) 0.058(6) -0.027(5) 0.003(5) 0.012(5)
    C56 0.049(6) 0.038(5) 0.071(7) -0.016(4) 0.001(5) 0.008(5)
    C61 0.041(5) 0.040(5) 0.032(4) 0.007(4) -0.002(4) 0.000(4)
    C62 0.038(5) 0.042(5) 0.045(5) 0.013(4) -0.003(4) 0.008(4)
    C63 0.050(6) 0.064(6) 0.040(5) 0.008(5) 0.002(5) -0.017(5)
    C64 0.056(6) 0.046(6) 0.068(7) 0.015(5) -0.004(5) -0.018(5)
    C65 0.056(6) 0.053(5) 0.040(5) -0.001(4) 0.008(5) -0.009(4)
    C66 0.047(5) 0.039(4) 0.041(5) -0.005(4) -0.001(4) 0.003(4)
    O4 0.034(3) 0.042(3) 0.035(3) -0.004(3) -0.004(2) 0.004(3)
    B4 0.032(4) 0.052(6) 0.023(4) -0.004(4) -0.008(4) 0.010(4)
    O41 0.055(4) 0.087(5) 0.053(4) -0.024(4) -0.020(4) 0.030(4)
    C71 0.015(4) 0.064(6) 0.050(5) -0.004(4) -0.003(4) 0.028(5)
    C72 0.033(5) 0.066(7) 0.065(7) -0.007(4) 0.002(5) 0.028(6)
    C73 0.027(5) 0.124(12) 0.112(12) -0.004(6) -0.007(6) 0.091(11)
    C74 0.051(6) 0.058(7) 0.089(9) 0.015(5) 0.009(6) 0.030(7)
    C75 0.046(6) 0.070(7) 0.072(8) 0.011(5) 0.014(6) 0.035(6)
    C76 0.038(5) 0.055(6) 0.068(7) 0.016(5) 0.006(5) 0.011(5)
    C81 0.032(5) 0.075(7) 0.046(6) -0.015(5) -0.003(4) 0.013(5)
    C82 0.056(6) 0.058(6) 0.035(5) -0.031(5) -0.017(5) 0.011(5)
    C83 0.086(9) 0.112(11) 0.050(7) -0.047(9) -0.024(6) 0.006(7)
    C84 0.073(8) 0.111(11) 0.047(6) -0.041(8) -0.006(6) -0.014(7)
    C85 0.072(7) 0.063(7) 0.053(6) -0.026(5) 0.003(5) -0.023(5)
    C86 0.048(6) 0.076(7) 0.044(6) -0.012(5) -0.001(5) -0.010(5)
    O100 0.030(3) 0.051(4) 0.045(3) -0.004(3) 0.000(3) 0.009(3)
    C101 0.047(6) 0.084(8) 0.062(7) -0.003(6) 0.004(5) 0.006(6)
    C102 0.066(8) 0.114(11) 0.084(9) -0.008(8) 0.018(7) -0.022(8)
    C103 0.047(5) 0.066(6) 0.049(6) 0.003(5) 0.015(5) 0.007(5)
    C104 0.083(9) 0.123(12) 0.055(7) 0.000(9) 0.004(7) -0.009(8)
    O200 0.035(3) 0.053(4) 0.045(4) -0.002(3) -0.006(3) 0.009(3)
    C201 0.053(6) 0.050(6) 0.055(6) 0.008(4) -0.006(5) 0.015(5)
    C202 0.074(8) 0.091(9) 0.043(6) -0.007(7) -0.014(6) 0.015(6)
    C203 0.056(7) 0.117(11) 0.054(7) 0.013(7) -0.013(6) -0.002(7)
    C204 0.040(6) 0.197(18) 0.063(8) -0.032(8) 0.013(6) -0.038(10)
    O300 0.043(3) 0.057(4) 0.050(4) -0.013(3) -0.002(3) -0.005(3)
    C301 0.035(6) 0.097(10) 0.153(16) -0.009(6) -0.010(7) -0.035(10)
    C302 0.067(7) 0.096(9) 0.056(7) -0.009(7) -0.023(6) -0.004(6)
    C303 0.062(7) 0.063(7) 0.052(6) -0.009(5) -0.001(5) -0.014(5)
    C304 0.145(14) 0.059(8) 0.094(10) 0.008(9) 0.051(10) -0.002(7)
    O400 0.038(3) 0.046(3) 0.043(3) 0.006(3) 0.002(3) -0.002(3)
    C401 0.057(6) 0.074(7) 0.047(6) 0.011(5) 0.014(5) -0.011(5)
    C402 0.052(7) 0.080(8) 0.095(10) -0.024(6) 0.026(7) -0.012(7)
    C403 0.058(6) 0.046(5) 0.063(6) 0.002(5) 0.005(5) -0.007(5)
    C404 0.085(8) 0.042(6) 0.074(8) 0.016(6) -0.015(7) -0.018(5)
_geom_special_details
;
All e.s.d.'s (except the e.s.d. in the dihedral angle between two l.s. planes)
are estimated using the full covariance matrix. The cell e.s.d.'s are taken
into account individually in the estimation of e.s.d.'s in distances, angles
and torsion angles; correlations between e.s.d.'s in cell parameters are only
used when they are defined by crystal symmetry. An approximate (isotropic)
treatment of cell e.s.d.'s is used for estimating e.s.d.'s involving l.s.
planes.
;
loop_
    _geom_bond_atom_site_label_1
    _geom_bond_atom_site_label_2
    _geom_bond_site_symmetry_2
    _geom_bond_distance
    _geom_bond_publ_flag
    Li1 O2 . 1.932(17) ?
    Li1 O1 . 1.986(14) ?
    Li1 O100 . 1.980(16) ?
    Li1 O4 . 2.037(14) ?
    Li1 Li2 . 2.57(2) ?
    Li1 Li4 . 2.65(2) ?
    Li1 Li3 . 2.70(2) ?
    Li2 O1 . 1.955(14) ?
    Li2 O3 . 1.995(15) ?
    Li2 O2 . 2.005(15) ?
    Li2 O200 . 2.050(14) ?
    Li2 Li4 . 2.67(2) ?
    Li2 Li3 . 2.673(18) ?
    Li3 O3 . 1.938(16) ?
    Li3 O300 . 2.001(16) ?
    Li3 O2 . 2.031(15) ?
    Li3 O4 . 2.055(16) ?
    Li3 Li4 . 2.689(19) ?
    Li4 O4 . 1.953(15) ?
    Li4 O1 . 1.991(16) ?
    Li4 O3 . 2.058(16) ?
    Li4 O400 . 2.079(17) ?
    O1 B1 . 1.367(13) ?
    B1 C21 . 1.518(14) ?
    B1 C11 . 1.532(14) ?
    O11 C22 . 1.376(11) ?
    O11 C12 . 1.392(11) ?
    C11 C12 . 1.435(11) ?
    C11 C16 . 1.450(13) ?
    C12 C13 . 1.379(14) ?
    C13 C14 . 1.389(16) ?
    C13 H13 . 0.9500 ?
    C14 C15 . 1.394(14) ?
    C14 H14 . 0.9500 ?
    C15 C16 . 1.394(13) ?
    C15 H15 . 0.9500 ?
    C16 H16 . 0.9500 ?
    C21 C22 . 1.416(11) ?
    C21 C26 . 1.430(14) ?
    C22 C23 . 1.375(13) ?
    C23 C24 . 1.360(16) ?
    C23 H23 . 0.9500 ?
    C24 C25 . 1.431(14) ?
    C24 H24 . 0.9500 ?
    C25 C26 . 1.358(14) ?
    C25 H25 . 0.9500 ?
    C26 H26 . 0.9500 ?
    O2 B2 . 1.322(12) ?
    B2 C31 . 1.602(15) ?
    B2 C41 . 1.608(14) ?
    O21 C32 . 1.370(11) ?
    O21 C42 . 1.367(13) ?
    C31 C32 . 1.293(13) ?
    C31 C36 . 1.388(14) ?
    C32 C33 . 1.472(15) ?
    C33 C34 . 1.375(17) ?
    C33 H33 . 0.9500 ?
    C34 C35 . 1.379(15) ?
    C34 H34 . 0.9500 ?
    C35 C36 . 1.373(14) ?
    C35 H35 . 0.9500 ?
    C36 H36 . 0.9500 ?
    C41 C46 . 1.368(14) ?
    C41 C42 . 1.401(13) ?
    C42 C43 . 1.409(14) ?
    C43 C44 . 1.328(16) ?
    C43 H43 . 0.9500 ?
    C44 C45 . 1.394(15) ?
    C44 H44 . 0.9500 ?
    C45 C46 . 1.395(15) ?
    C45 H45 . 0.9500 ?
    C46 H46 . 0.9500 ?
    O3 B3 . 1.322(11) ?
    B3 C61 . 1.569(14) ?
    B3 C51 . 1.589(15) ?
    O31 C52 . 1.381(12) ?
    O31 C62 . 1.400(12) ?
    C51 C52 . 1.367(13) ?
    C51 C56 . 1.409(14) ?
    C52 C53 . 1.360(13) ?
    C53 C54 . 1.29(2) ?
    C53 H53 . 0.9500 ?
    C54 C55 . 1.44(2) ?
    C54 H54 . 0.9500 ?
    C55 C56 . 1.422(13) ?
    C55 H55 . 0.9500 ?
    C56 H56 . 0.9500 ?
    C61 C62 . 1.402(14) ?
    C61 C66 . 1.447(13) ?
    C62 C63 . 1.392(14) ?
    C63 C64 . 1.392(15) ?
    C63 H63 . 0.9500 ?
    C64 C65 . 1.397(16) ?
    C64 H64 . 0.9500 ?
    C65 C66 . 1.369(14) ?
    C65 H65 . 0.9500 ?
    C66 H66 . 0.9500 ?
    O4 B4 . 1.339(10) ?
    B4 C71 . 1.572(13) ?
    B4 C81 . 1.566(16) ?
    O41 C72 . 1.378(14) ?
    O41 C82 . 1.383(14) ?
    C71 C72 . 1.397(15) ?
    C71 C76 . 1.413(15) ?
    C72 C73 . 1.473(15) ?
    C73 C74 . 1.40(2) ?
    C73 H73 . 0.9500 ?
    C74 C75 . 1.296(19) ?
    C74 H74 . 0.9500 ?
    C75 C76 . 1.400(14) ?
    C75 H75 . 0.9500 ?
    C76 H76 . 0.9500 ?
    C81 C86 . 1.370(16) ?
    C81 C82 . 1.455(14) ?
    C82 C83 . 1.304(19) ?
    C83 C84 . 1.42(2) ?
    C83 H83 . 0.9500 ?
    C84 C85 . 1.381(18) ?
    C84 H84 . 0.9500 ?
    C85 C86 . 1.405(15) ?
    C85 H85 . 0.9500 ?
    C86 H86 . 0.9500 ?
    O100 C103 . 1.431(13) ?
    O100 C101 . 1.444(12) ?
    C101 C102 . 1.496(9) ?
    C101 H10A . 0.9900 ?
    C101 H10B . 0.9900 ?
    C102 H10C . 0.9800 ?
    C102 H10D . 0.9800 ?
    C102 H10E . 0.9800 ?
    C103 C104 . 1.503(8) ?
    C103 H10F . 0.9900 ?
    C103 H10G . 0.9900 ?
    C104 H10H . 0.9800 ?
    C104 H10I . 0.9800 ?
    C104 H10J . 0.9800 ?
    O200 C203 . 1.412(13) ?
    O200 C201 . 1.456(12) ?
    C201 C202 . 1.506(8) ?
    C201 H20A . 0.9900 ?
    C201 H20B . 0.9900 ?
    C202 H20C . 0.9800 ?
    C202 H20D . 0.9800 ?
    C202 H20E . 0.9800 ?
    C203 C204 . 1.515(9) ?
    C203 H20F . 0.9900 ?
    C203 H20G . 0.9900 ?
    C204 H20H . 0.9800 ?
    C204 H20I . 0.9800 ?
    C204 H20J . 0.9800 ?
    O300 C301 . 1.425(14) ?
    O300 C303 . 1.487(13) ?
    C301 C302 . 1.496(8) ?
    C301 H30A . 0.9900 ?
    C301 H30B . 0.9900 ?
    C302 H30C . 0.9800 ?
    C302 H30D . 0.9800 ?
    C302 H30E . 0.9800 ?
    C303 C304 . 1.499(8) ?
    C303 H30F . 0.9900 ?
    C303 H30G . 0.9900 ?
    C304 H30H . 0.9800 ?
    C304 H30I . 0.9800 ?
    C304 H30J . 0.9800 ?
    O400 C403 . 1.422(12) ?
    O400 C401 . 1.429(12) ?
    C401 C402 . 1.505(8) ?
    C401 H40A . 0.9900 ?
    C401 H40B . 0.9900 ?
    C402 H40C . 0.9800 ?
    C402 H40D . 0.9800 ?
    C402 H40E . 0.9800 ?
    C403 C404 . 1.495(8) ?
    C403 H40F . 0.9900 ?
    C403 H40G . 0.9900 ?
    C404 H40H . 0.9800 ?
    C404 H40I . 0.9800 ?
    C404 H40J . 0.9800 ?
loop_
    _geom_angle_atom_site_label_1
    _geom_angle_atom_site_label_2
    _geom_angle_atom_site_label_3
    _geom_angle_site_symmetry_1
    _geom_angle_site_symmetry_3
    _geom_angle
    _geom_angle_publ_flag
    O2 Li1 O1 . . 99.0(7) ?
    O2 Li1 O100 . . 124.7(7) ?
    O1 Li1 O100 . . 114.2(7) ?
    O2 Li1 O4 . . 96.9(7) ?
    O1 Li1 O4 . . 95.1(6) ?
    O100 Li1 O4 . . 121.1(8) ?
    O2 Li1 Li2 . . 50.5(5) ?
    O1 Li1 Li2 . . 48.8(5) ?
    O100 Li1 Li2 . . 142.5(8) ?
    O4 Li1 Li2 . . 95.5(7) ?
    O2 Li1 Li4 . . 96.9(7) ?
    O1 Li1 Li4 . . 48.4(4) ?
    O100 Li1 Li4 . . 138.3(8) ?
    O4 Li1 Li4 . . 47.1(4) ?
    Li2 Li1 Li4 . . 61.6(6) ?
    O2 Li1 Li3 . . 48.5(4) ?
    O1 Li1 Li3 . . 94.7(7) ?
    O100 Li1 Li3 . . 150.9(7) ?
    O4 Li1 Li3 . . 48.9(4) ?
    Li2 Li1 Li3 . . 60.9(6) ?
    Li4 Li1 Li3 . . 60.3(5) ?
    O1 Li2 O3 . . 97.3(6) ?
    O1 Li2 O2 . . 97.6(7) ?
    O3 Li2 O2 . . 94.9(6) ?
    O1 Li2 O200 . . 122.8(7) ?
    O3 Li2 O200 . . 121.8(8) ?
    O2 Li2 O200 . . 116.5(7) ?
    O1 Li2 Li1 . . 49.8(5) ?
    O3 Li2 Li1 . . 95.6(6) ?
    O2 Li2 Li1 . . 48.0(5) ?
    O200 Li2 Li1 . . 142.2(8) ?
    O1 Li2 Li4 . . 48.0(5) ?
    O3 Li2 Li4 . . 49.8(4) ?
    O2 Li2 Li4 . . 94.2(6) ?
    O200 Li2 Li4 . . 149.2(7) ?
    Li1 Li2 Li4 . . 60.6(6) ?
    O1 Li2 Li3 . . 96.5(6) ?
    O3 Li2 Li3 . . 46.3(4) ?
    O2 Li2 Li3 . . 48.9(5) ?
    O200 Li2 Li3 . . 140.7(7) ?
    Li1 Li2 Li3 . . 62.0(6) ?
    Li4 Li2 Li3 . . 60.4(5) ?
    O3 Li3 O300 . . 129.4(9) ?
    O3 Li3 O2 . . 95.8(6) ?
    O300 Li3 O2 . . 118.8(7) ?
    O3 Li3 O4 . . 95.7(6) ?
    O300 Li3 O4 . . 116.1(7) ?
    O2 Li3 O4 . . 93.3(7) ?
    O3 Li3 Li2 . . 48.1(5) ?
    O300 Li3 Li2 . . 151.0(7) ?
    O2 Li3 Li2 . . 48.1(5) ?
    O4 Li3 Li2 . . 92.0(6) ?
    O3 Li3 Li4 . . 49.6(5) ?
    O300 Li3 Li4 . . 146.3(7) ?
    O2 Li3 Li4 . . 93.1(7) ?
    O4 Li3 Li4 . . 46.3(4) ?
    Li2 Li3 Li4 . . 59.8(5) ?
    O3 Li3 Li1 . . 92.8(6) ?
    O300 Li3 Li1 . . 137.8(8) ?
    O2 Li3 Li1 . . 45.5(5) ?
    O4 Li3 Li1 . . 48.4(5) ?
    Li2 Li3 Li1 . . 57.1(5) ?
    Li4 Li3 Li1 . . 58.8(6) ?
    O4 Li4 O1 . . 97.6(8) ?
    O4 Li4 O3 . . 95.1(6) ?
    O1 Li4 O3 . . 94.1(7) ?
    O4 Li4 O400 . . 126.3(8) ?
    O1 Li4 O400 . . 122.0(6) ?
    O3 Li4 O400 . . 114.4(8) ?
    O4 Li4 Li1 . . 49.8(5) ?
    O1 Li4 Li1 . . 48.2(5) ?
    O3 Li4 Li1 . . 91.8(7) ?
    O400 Li4 Li1 . . 153.6(8) ?
    O4 Li4 Li2 . . 94.4(7) ?
    O1 Li4 Li2 . . 46.8(5) ?
    O3 Li4 Li2 . . 47.7(5) ?
    O400 Li4 Li2 . . 138.8(7) ?
    Li1 Li4 Li2 . . 57.8(6) ?
    O4 Li4 Li3 . . 49.5(5) ?
    O1 Li4 Li3 . . 95.1(7) ?
    O3 Li4 Li3 . . 45.8(5) ?
    O400 Li4 Li3 . . 141.2(8) ?
    Li1 Li4 Li3 . . 60.9(6) ?
    Li2 Li4 Li3 . . 59.8(5) ?
    B1 O1 Li2 . . 145.9(7) ?
    B1 O1 Li1 . . 123.7(7) ?
    Li2 O1 Li1 . . 81.4(6) ?
    B1 O1 Li4 . . 117.6(7) ?
    Li2 O1 Li4 . . 85.2(6) ?
    Li1 O1 Li4 . . 83.4(6) ?
    O1 B1 C21 . . 125.5(9) ?
    O1 B1 C11 . . 122.4(9) ?
    C21 B1 C11 . . 112.1(9) ?
    C22 O11 C12 . . 122.4(7) ?
    C12 C11 C16 . . 112.8(8) ?
    C12 C11 B1 . . 122.2(8) ?
    C16 C11 B1 . . 125.0(8) ?
    C13 C12 O11 . . 115.7(8) ?
    C13 C12 C11 . . 125.0(9) ?
    O11 C12 C11 . . 119.4(8) ?
    C14 C13 C12 . . 118.8(9) ?
    C14 C13 H13 . . 120.6 ?
    C12 C13 H13 . . 120.6 ?
    C13 C14 C15 . . 120.9(9) ?
    C13 C14 H14 . . 119.5 ?
    C15 C14 H14 . . 119.5 ?
    C14 C15 C16 . . 119.5(10) ?
    C14 C15 H15 . . 120.2 ?
    C16 C15 H15 . . 120.2 ?
    C15 C16 C11 . . 122.9(9) ?
    C15 C16 H16 . . 118.5 ?
    C11 C16 H16 . . 118.5 ?
    C22 C21 C26 . . 112.5(8) ?
    C22 C21 B1 . . 121.2(9) ?
    C26 C21 B1 . . 126.2(8) ?
    O11 C22 C23 . . 113.2(7) ?
    O11 C22 C21 . . 122.0(8) ?
    C23 C22 C21 . . 124.8(9) ?
    C24 C23 C22 . . 117.6(9) ?
    C24 C23 H23 . . 121.2 ?
    C22 C23 H23 . . 121.2 ?
    C23 C24 C25 . . 123.6(10) ?
    C23 C24 H24 . . 118.2 ?
    C25 C24 H24 . . 118.2 ?
    C26 C25 C24 . . 114.8(10) ?
    C26 C25 H25 . . 122.6 ?
    C24 C25 H25 . . 122.6 ?
    C25 C26 C21 . . 126.6(9) ?
    C25 C26 H26 . . 116.7 ?
    C21 C26 H26 . . 116.7 ?
    B2 O2 Li1 . . 145.6(7) ?
    B2 O2 Li2 . . 117.6(7) ?
    Li1 O2 Li2 . . 81.5(6) ?
    B2 O2 Li3 . . 122.7(7) ?
    Li1 O2 Li3 . . 86.0(6) ?
    Li2 O2 Li3 . . 83.0(6) ?
    O2 B2 C31 . . 125.8(9) ?
    O2 B2 C41 . . 124.0(9) ?
    C31 B2 C41 . . 110.2(8) ?
    C32 O21 C42 . . 118.8(7) ?
    C32 C31 C36 . . 118.8(9) ?
    C32 C31 B2 . . 120.2(9) ?
    C36 C31 B2 . . 121.0(9) ?
    C31 C32 O21 . . 127.3(9) ?
    C31 C32 C33 . . 122.2(9) ?
    O21 C32 C33 . . 110.6(8) ?
    C34 C33 C32 . . 117.2(10) ?
    C34 C33 H33 . . 121.4 ?
    C32 C33 H33 . . 121.4 ?
    C35 C34 C33 . . 120.1(10) ?
    C35 C34 H34 . . 120.0 ?
    C33 C34 H34 . . 120.0 ?
    C36 C35 C34 . . 119.5(10) ?
    C36 C35 H35 . . 120.2 ?
    C34 C35 H35 . . 120.2 ?
    C35 C36 C31 . . 122.1(9) ?
    C35 C36 H36 . . 118.9 ?
    C31 C36 H36 . . 118.9 ?
    C46 C41 C42 . . 117.7(9) ?
    C46 C41 B2 . . 124.8(9) ?
    C42 C41 B2 . . 117.4(9) ?
    O21 C42 C41 . . 125.1(9) ?
    O21 C42 C43 . . 115.7(9) ?
    C41 C42 C43 . . 119.1(10) ?
    C44 C43 C42 . . 122.0(10) ?
    C44 C43 H43 . . 119.0 ?
    C42 C43 H43 . . 119.0 ?
    C43 C44 C45 . . 120.1(10) ?
    C43 C44 H44 . . 120.0 ?
    C45 C44 H44 . . 120.0 ?
    C44 C45 C46 . . 118.4(11) ?
    C44 C45 H45 . . 120.8 ?
    C46 C45 H45 . . 120.8 ?
    C41 C46 C45 . . 122.6(10) ?
    C41 C46 H46 . . 118.7 ?
    C45 C46 H46 . . 118.7 ?
    B3 O3 Li3 . . 141.3(8) ?
    B3 O3 Li2 . . 123.0(7) ?
    Li3 O3 Li2 . . 85.6(6) ?
    B3 O3 Li4 . . 121.5(7) ?
    Li3 O3 Li4 . . 84.5(6) ?
    Li2 O3 Li4 . . 82.5(6) ?
    O3 B3 C61 . . 122.9(9) ?
    O3 B3 C51 . . 127.5(9) ?
    C61 B3 C51 . . 109.6(8) ?
    C52 O31 C62 . . 121.3(7) ?
    C52 C51 C56 . . 116.0(9) ?
    C52 C51 B3 . . 122.0(8) ?
    C56 C51 B3 . . 122.0(8) ?
    C51 C52 C53 . . 124.1(10) ?
    C51 C52 O31 . . 122.9(8) ?
    C53 C52 O31 . . 112.9(8) ?
    C54 C53 C52 . . 120.1(11) ?
    C54 C53 H53 . . 119.9 ?
    C52 C53 H53 . . 119.9 ?
    C53 C54 C55 . . 122.9(11) ?
    C53 C54 H54 . . 118.5 ?
    C55 C54 H54 . . 118.5 ?
    C56 C55 C54 . . 115.0(11) ?
    C56 C55 H55 . . 122.5 ?
    C54 C55 H55 . . 122.5 ?
    C51 C56 C55 . . 121.7(10) ?
    C51 C56 H56 . . 119.2 ?
    C55 C56 H56 . . 119.2 ?
    C62 C61 C66 . . 115.1(8) ?
    C62 C61 B3 . . 121.5(8) ?
    C66 C61 B3 . . 123.4(8) ?
    C63 C62 C61 . . 122.9(9) ?
    C63 C62 O31 . . 115.1(9) ?
    C61 C62 O31 . . 121.9(9) ?
    C62 C63 C64 . . 120.2(10) ?
    C62 C63 H63 . . 119.9 ?
    C64 C63 H63 . . 119.9 ?
    C63 C64 C65 . . 118.7(10) ?
    C63 C64 H64 . . 120.6 ?
    C65 C64 H64 . . 120.6 ?
    C66 C65 C64 . . 121.2(10) ?
    C66 C65 H65 . . 119.4 ?
    C64 C65 H65 . . 119.4 ?
    C65 C66 C61 . . 121.7(9) ?
    C65 C66 H66 . . 119.1 ?
    C61 C66 H66 . . 119.1 ?
    B4 O4 Li4 . . 144.8(8) ?
    B4 O4 Li1 . . 121.4(7) ?
    Li4 O4 Li1 . . 83.0(6) ?
    B4 O4 Li3 . . 121.1(7) ?
    Li4 O4 Li3 . . 84.2(6) ?
    Li1 O4 Li3 . . 82.7(7) ?
    O4 B4 C71 . . 124.5(8) ?
    O4 B4 C81 . . 121.9(9) ?
    C71 B4 C81 . . 113.5(8) ?
    C72 O41 C82 . . 121.2(8) ?
    C72 C71 C76 . . 117.3(9) ?
    C72 C71 B4 . . 117.4(9) ?
    C76 C71 B4 . . 125.2(8) ?
    O41 C72 C71 . . 125.9(9) ?
    O41 C72 C73 . . 114.3(11) ?
    C71 C72 C73 . . 119.8(12) ?
    C74 C73 C72 . . 117.5(12) ?
    C74 C73 H73 . . 121.3 ?
    C72 C73 H73 . . 121.3 ?
    C75 C74 C73 . . 122.6(11) ?
    C75 C74 H74 . . 118.7 ?
    C73 C74 H74 . . 118.7 ?
    C74 C75 C76 . . 121.3(13) ?
    C74 C75 H75 . . 119.3 ?
    C76 C75 H75 . . 119.3 ?
    C75 C76 C71 . . 121.4(11) ?
    C75 C76 H76 . . 119.3 ?
    C71 C76 H76 . . 119.3 ?
    C86 C81 C82 . . 113.9(10) ?
    C86 C81 B4 . . 126.5(9) ?
    C82 C81 B4 . . 119.6(10) ?
    C83 C82 O41 . . 115.3(11) ?
    C83 C82 C81 . . 123.7(13) ?
    O41 C82 C81 . . 120.9(10) ?
    C82 C83 C84 . . 118.7(12) ?
    C82 C83 H83 . . 120.7 ?
    C84 C83 H83 . . 120.7 ?
    C85 C84 C83 . . 122.7(12) ?
    C85 C84 H84 . . 118.6 ?
    C83 C84 H84 . . 118.6 ?
    C84 C85 C86 . . 114.8(12) ?
    C84 C85 H85 . . 122.6 ?
    C86 C85 H85 . . 122.6 ?
    C81 C86 C85 . . 126.1(11) ?
    C81 C86 H86 . . 117.0 ?
    C85 C86 H86 . . 117.0 ?
    C103 O100 C101 . . 117.1(7) ?
    C103 O100 Li1 . . 128.4(7) ?
    C101 O100 Li1 . . 114.3(7) ?
    O100 C101 C102 . . 113.6(10) ?
    O100 C101 H10A . . 108.8 ?
    C102 C101 H10A . . 108.8 ?
    O100 C101 H10B . . 108.8 ?
    C102 C101 H10B . . 108.8 ?
    H10A C101 H10B . . 107.7 ?
    C101 C102 H10C . . 109.5 ?
    C101 C102 H10D . . 109.5 ?
    H10C C102 H10D . . 109.5 ?
    C101 C102 H10E . . 109.5 ?
    H10C C102 H10E . . 109.5 ?
    H10D C102 H10E . . 109.5 ?
    O100 C103 C104 . . 114.4(10) ?
    O100 C103 H10F . . 108.7 ?
    C104 C103 H10F . . 108.7 ?
    O100 C103 H10G . . 108.7 ?
    C104 C103 H10G . . 108.7 ?
    H10F C103 H10G . . 107.6 ?
    C103 C104 H10H . . 109.5 ?
    C103 C104 H10I . . 109.5 ?
    H10H C104 H10I . . 109.5 ?
    C103 C104 H10J . . 109.5 ?
    H10H C104 H10J . . 109.5 ?
    H10I C104 H10J . . 109.5 ?
    C203 O200 C201 . . 112.0(7) ?
    C203 O200 Li2 . . 124.1(8) ?
    C201 O200 Li2 . . 120.6(7) ?
    O200 C201 C202 . . 109.8(8) ?
    O200 C201 H20A . . 109.7 ?
    C202 C201 H20A . . 109.7 ?
    O200 C201 H20B . . 109.7 ?
    C202 C201 H20B . . 109.7 ?
    H20A C201 H20B . . 108.2 ?
    C201 C202 H20C . . 109.5 ?
    C201 C202 H20D . . 109.5 ?
    H20C C202 H20D . . 109.5 ?
    C201 C202 H20E . . 109.5 ?
    H20C C202 H20E . . 109.5 ?
    H20D C202 H20E . . 109.5 ?
    O200 C203 C204 . . 108.5(9) ?
    O200 C203 H20F . . 110.0 ?
    C204 C203 H20F . . 110.0 ?
    O200 C203 H20G . . 110.0 ?
    C204 C203 H20G . . 110.0 ?
    H20F C203 H20G . . 108.4 ?
    C203 C204 H20H . . 109.5 ?
    C203 C204 H20I . . 109.5 ?
    H20H C204 H20I . . 109.5 ?
    C203 C204 H20J . . 109.5 ?
    H20H C204 H20J . . 109.5 ?
    H20I C204 H20J . . 109.5 ?
    C301 O300 C303 . . 108.9(8) ?
    C301 O300 Li3 . . 126.8(8) ?
    C303 O300 Li3 . . 121.4(7) ?
    C302 C301 O300 . . 109.1(10) ?
    C302 C301 H30A . . 109.9 ?
    O300 C301 H30A . . 109.9 ?
    C302 C301 H30B . . 109.9 ?
    O300 C301 H30B . . 109.9 ?
    H30A C301 H30B . . 108.3 ?
    C301 C302 H30C . . 109.5 ?
    C301 C302 H30D . . 109.5 ?
    H30C C302 H30D . . 109.5 ?
    C301 C302 H30E . . 109.5 ?
    H30C C302 H30E . . 109.5 ?
    H30D C302 H30E . . 109.5 ?
    C304 C303 O300 . . 116.5(9) ?
    C304 C303 H30F . . 108.2 ?
    O300 C303 H30F . . 108.2 ?
    C304 C303 H30G . . 108.2 ?
    O300 C303 H30G . . 108.2 ?
    H30F C303 H30G . . 107.3 ?
    C303 C304 H30H . . 109.5 ?
    C303 C304 H30I . . 109.5 ?
    H30H C304 H30I . . 109.5 ?
    C303 C304 H30J . . 109.5 ?
    H30H C304 H30J . . 109.5 ?
    H30I C304 H30J . . 109.5 ?
    C403 O400 C401 . . 112.1(7) ?
    C403 O400 Li4 . . 121.4(7) ?
    C401 O400 Li4 . . 124.1(7) ?
    O400 C401 C402 . . 112.7(8) ?
    O400 C401 H40A . . 109.1 ?
    C402 C401 H40A . . 109.1 ?
    O400 C401 H40B . . 109.1 ?
    C402 C401 H40B . . 109.1 ?
    H40A C401 H40B . . 107.8 ?
    C401 C402 H40C . . 109.5 ?
    C401 C402 H40D . . 109.5 ?
    H40C C402 H40D . . 109.5 ?
    C401 C402 H40E . . 109.5 ?
    H40C C402 H40E . . 109.5 ?
    H40D C402 H40E . . 109.5 ?
    O400 C403 C404 . . 112.4(9) ?
    O400 C403 H40F . . 109.1 ?
    C404 C403 H40F . . 109.1 ?
    O400 C403 H40G . . 109.1 ?
    C404 C403 H40G . . 109.1 ?
    H40F C403 H40G . . 107.9 ?
    C403 C404 H40H . . 109.5 ?
    C403 C404 H40I . . 109.5 ?
    H40H C404 H40I . . 109.5 ?
    C403 C404 H40J . . 109.5 ?
    H40H C404 H40J . . 109.5 ?
    H40I C404 H40J . . 109.5 ?
loop_
    _geom_torsion_atom_site_label_1
    _geom_torsion_atom_site_label_2
    _geom_torsion_atom_site_label_3
    _geom_torsion_atom_site_label_4
    _geom_torsion_site_symmetry_1
    _geom_torsion_site_symmetry_2
    _geom_torsion_site_symmetry_3
    _geom_torsion_site_symmetry_4
    _geom_torsion
    _geom_torsion_publ_flag
    O2 Li1 Li2 O1 . . . . -173.6(7) ?
    O100 Li1 Li2 O1 . . . . -75.7(12) ?
    O4 Li1 Li2 O1 . . . . 92.0(6) ?
    Li4 Li1 Li2 O1 . . . . 58.0(5) ?
    Li3 Li1 Li2 O1 . . . . 127.9(6) ?
    O2 Li1 Li2 O3 . . . . 91.5(6) ?
    O1 Li1 Li2 O3 . . . . -94.9(6) ?
    O100 Li1 Li2 O3 . . . . -170.5(11) ?
    O4 Li1 Li2 O3 . . . . -2.9(6) ?
    Li4 Li1 Li2 O3 . . . . -36.9(5) ?
    Li3 Li1 Li2 O3 . . . . 33.1(5) ?
    O1 Li1 Li2 O2 . . . . 173.6(7) ?
    O100 Li1 Li2 O2 . . . . 97.9(12) ?
    O4 Li1 Li2 O2 . . . . -94.4(6) ?
    Li4 Li1 Li2 O2 . . . . -128.4(6) ?
    Li3 Li1 Li2 O2 . . . . -58.5(5) ?
    O2 Li1 Li2 O200 . . . . -79.7(11) ?
    O1 Li1 Li2 O200 . . . . 93.9(11) ?
    O100 Li1 Li2 O200 . . . . 18.2(19) ?
    O4 Li1 Li2 O200 . . . . -174.1(9) ?
    Li4 Li1 Li2 O200 . . . . 151.9(11) ?
    Li3 Li1 Li2 O200 . . . . -138.2(12) ?
    O2 Li1 Li2 Li4 . . . . 128.4(6) ?
    O1 Li1 Li2 Li4 . . . . -58.0(5) ?
    O100 Li1 Li2 Li4 . . . . -133.7(12) ?
    O4 Li1 Li2 Li4 . . . . 34.0(5) ?
    Li3 Li1 Li2 Li4 . . . . 69.9(5) ?
    O2 Li1 Li2 Li3 . . . . 58.5(5) ?
    O1 Li1 Li2 Li3 . . . . -127.9(6) ?
    O100 Li1 Li2 Li3 . . . . 156.4(12) ?
    O4 Li1 Li2 Li3 . . . . -35.9(5) ?
    Li4 Li1 Li2 Li3 . . . . -69.9(5) ?
    O1 Li2 Li3 O3 . . . . 94.0(7) ?
    O2 Li2 Li3 O3 . . . . -171.5(8) ?
    O200 Li2 Li3 O3 . . . . -88.9(13) ?
    Li1 Li2 Li3 O3 . . . . 131.3(7) ?
    Li4 Li2 Li3 O3 . . . . 61.0(6) ?
    O1 Li2 Li3 O300 . . . . -168.0(16) ?
    O3 Li2 Li3 O300 . . . . 98.0(19) ?
    O2 Li2 Li3 O300 . . . . -73.5(17) ?
    O200 Li2 Li3 O300 . . . . 9(3) ?
    Li1 Li2 Li3 O300 . . . . -130.7(18) ?
    Li4 Li2 Li3 O300 . . . . 159.0(19) ?
    O1 Li2 Li3 O2 . . . . -94.5(7) ?
    O3 Li2 Li3 O2 . . . . 171.5(8) ?
    O200 Li2 Li3 O2 . . . . 82.6(13) ?
    Li1 Li2 Li3 O2 . . . . -57.2(5) ?
    Li4 Li2 Li3 O2 . . . . -127.4(8) ?
    O1 Li2 Li3 O4 . . . . -1.9(7) ?
    O3 Li2 Li3 O4 . . . . -95.9(6) ?
    O2 Li2 Li3 O4 . . . . 92.6(7) ?
    O200 Li2 Li3 O4 . . . . 175.2(11) ?
    Li1 Li2 Li3 O4 . . . . 35.4(6) ?
    Li4 Li2 Li3 O4 . . . . -34.8(5) ?
    O1 Li2 Li3 Li4 . . . . 32.9(6) ?
    O3 Li2 Li3 Li4 . . . . -61.0(6) ?
    O2 Li2 Li3 Li4 . . . . 127.4(8) ?
    O200 Li2 Li3 Li4 . . . . -150.0(13) ?
    Li1 Li2 Li3 Li4 . . . . 70.2(6) ?
    O1 Li2 Li3 Li1 . . . . -37.3(5) ?
    O3 Li2 Li3 Li1 . . . . -131.3(7) ?
    O2 Li2 Li3 Li1 . . . . 57.2(5) ?
    O200 Li2 Li3 Li1 . . . . 139.8(14) ?
    Li4 Li2 Li3 Li1 . . . . -70.2(6) ?
    O2 Li1 Li3 O3 . . . . -95.4(7) ?
    O1 Li1 Li3 O3 . . . . 2.5(7) ?
    O100 Li1 Li3 O3 . . . . 176.0(15) ?
    O4 Li1 Li3 O3 . . . . 95.1(6) ?
    Li2 Li1 Li3 O3 . . . . -34.0(5) ?
    Li4 Li1 Li3 O3 . . . . 38.0(5) ?
    O2 Li1 Li3 O300 . . . . 85.5(10) ?
    O1 Li1 Li3 O300 . . . . -176.6(9) ?
    O100 Li1 Li3 O300 . . . . -3(2) ?
    O4 Li1 Li3 O300 . . . . -84.0(10) ?
    Li2 Li1 Li3 O300 . . . . 146.8(10) ?
    Li4 Li1 Li3 O300 . . . . -141.1(11) ?
    O1 Li1 Li3 O2 . . . . 97.9(7) ?
    O100 Li1 Li3 O2 . . . . -88.6(16) ?
    O4 Li1 Li3 O2 . . . . -169.5(8) ?
    Li2 Li1 Li3 O2 . . . . 61.3(5) ?
    Li4 Li1 Li3 O2 . . . . 133.4(7) ?
    O2 Li1 Li3 O4 . . . . 169.5(8) ?
    O1 Li1 Li3 O4 . . . . -92.7(6) ?
    O100 Li1 Li3 O4 . . . . 80.9(16) ?
    Li2 Li1 Li3 O4 . . . . -129.2(7) ?
    Li4 Li1 Li3 O4 . . . . -57.2(5) ?
    O2 Li1 Li3 Li2 . . . . -61.3(5) ?
    O1 Li1 Li3 Li2 . . . . 36.5(5) ?
    O100 Li1 Li3 Li2 . . . . -149.9(17) ?
    O4 Li1 Li3 Li2 . . . . 129.2(7) ?
    Li4 Li1 Li3 Li2 . . . . 72.0(6) ?
    O2 Li1 Li3 Li4 . . . . -133.4(7) ?
    O1 Li1 Li3 Li4 . . . . -35.5(6) ?
    O100 Li1 Li3 Li4 . . . . 138.1(17) ?
    O4 Li1 Li3 Li4 . . . . 57.2(5) ?
    Li2 Li1 Li3 Li4 . . . . -72.0(6) ?
    O2 Li1 Li4 O4 . . . . 93.1(7) ?
    O1 Li1 Li4 O4 . . . . -170.9(9) ?
    O100 Li1 Li4 O4 . . . . -90.9(11) ?
    Li2 Li1 Li4 O4 . . . . 130.6(7) ?
    Li3 Li1 Li4 O4 . . . . 59.8(5) ?
    O2 Li1 Li4 O1 . . . . -96.0(7) ?
    O100 Li1 Li4 O1 . . . . 80.0(11) ?
    O4 Li1 Li4 O1 . . . . 170.9(9) ?
    Li2 Li1 Li4 O1 . . . . -58.5(5) ?
    Li3 Li1 Li4 O1 . . . . -129.3(8) ?
    O2 Li1 Li4 O3 . . . . -2.1(6) ?
    O1 Li1 Li4 O3 . . . . 93.9(7) ?
    O100 Li1 Li4 O3 . . . . 173.9(10) ?
    O4 Li1 Li4 O3 . . . . -95.2(6) ?
    Li2 Li1 Li4 O3 . . . . 35.4(5) ?
    Li3 Li1 Li4 O3 . . . . -35.4(5) ?
    O2 Li1 Li4 O400 . . . . -174.5(15) ?
    O1 Li1 Li4 O400 . . . . -78.4(16) ?
    O100 Li1 Li4 O400 . . . . 2(2) ?
    O4 Li1 Li4 O400 . . . . 92.5(17) ?
    Li2 Li1 Li4 O400 . . . . -137.0(16) ?
    Li3 Li1 Li4 O400 . . . . 152.3(17) ?
    O2 Li1 Li4 Li2 . . . . -37.5(5) ?
    O1 Li1 Li4 Li2 . . . . 58.5(5) ?
    O100 Li1 Li4 Li2 . . . . 138.5(12) ?
    O4 Li1 Li4 Li2 . . . . -130.6(7) ?
    Li3 Li1 Li4 Li2 . . . . -70.8(6) ?
    O2 Li1 Li4 Li3 . . . . 33.3(5) ?
    O1 Li1 Li4 Li3 . . . . 129.3(8) ?
    O100 Li1 Li4 Li3 . . . . -150.7(11) ?
    O4 Li1 Li4 Li3 . . . . -59.8(5) ?
    Li2 Li1 Li4 Li3 . . . . 70.8(6) ?
    O1 Li2 Li4 O4 . . . . -96.3(8) ?
    O3 Li2 Li4 O4 . . . . 92.9(6) ?
    O2 Li2 Li4 O4 . . . . 0.1(7) ?
    O200 Li2 Li4 O4 . . . . 178.8(13) ?
    Li1 Li2 Li4 O4 . . . . -35.6(6) ?
    Li3 Li2 Li4 O4 . . . . 37.0(6) ?
    O3 Li2 Li4 O1 . . . . -170.7(8) ?
    O2 Li2 Li4 O1 . . . . 96.5(7) ?
    O200 Li2 Li4 O1 . . . . -84.9(15) ?
    Li1 Li2 Li4 O1 . . . . 60.7(5) ?
    Li3 Li2 Li4 O1 . . . . 133.4(8) ?
    O1 Li2 Li4 O3 . . . . 170.7(8) ?
    O2 Li2 Li4 O3 . . . . -92.8(6) ?
    O200 Li2 Li4 O3 . . . . 85.9(14) ?
    Li1 Li2 Li4 O3 . . . . -128.5(7) ?
    Li3 Li2 Li4 O3 . . . . -55.9(5) ?
    O1 Li2 Li4 O400 . . . . 91.8(10) ?
    O3 Li2 Li4 O400 . . . . -78.9(11) ?
    O2 Li2 Li4 O400 . . . . -171.7(10) ?
    O200 Li2 Li4 O400 . . . . 7(2) ?
    Li1 Li2 Li4 O400 . . . . 152.5(11) ?
    Li3 Li2 Li4 O400 . . . . -134.8(12) ?
    O1 Li2 Li4 Li1 . . . . -60.7(5) ?
    O3 Li2 Li4 Li1 . . . . 128.5(7) ?
    O2 Li2 Li4 Li1 . . . . 35.7(5) ?
    O200 Li2 Li4 Li1 . . . . -145.6(16) ?
    Li3 Li2 Li4 Li1 . . . . 72.6(7) ?
    O1 Li2 Li4 Li3 . . . . -133.4(8) ?
    O3 Li2 Li4 Li3 . . . . 55.9(5) ?
    O2 Li2 Li4 Li3 . . . . -36.9(6) ?
    O200 Li2 Li4 Li3 . . . . 141.8(15) ?
    Li1 Li2 Li4 Li3 . . . . -72.6(7) ?
    O3 Li3 Li4 O4 . . . . 173.4(9) ?
    O300 Li3 Li4 O4 . . . . 70.3(14) ?
    O2 Li3 Li4 O4 . . . . -91.6(7) ?
    Li2 Li3 Li4 O4 . . . . -127.9(8) ?
    Li1 Li3 Li4 O4 . . . . -60.3(6) ?
    O3 Li3 Li4 O1 . . . . -90.8(6) ?
    O300 Li3 Li4 O1 . . . . 166.0(14) ?
    O2 Li3 Li4 O1 . . . . 4.1(7) ?
    O4 Li3 Li4 O1 . . . . 95.7(7) ?
    Li2 Li3 Li4 O1 . . . . -32.1(6) ?
    Li1 Li3 Li4 O1 . . . . 35.4(6) ?
    O300 Li3 Li4 O3 . . . . -103.1(16) ?
    O2 Li3 Li4 O3 . . . . 95.0(6) ?
    O4 Li3 Li4 O3 . . . . -173.4(9) ?
    Li2 Li3 Li4 O3 . . . . 58.7(6) ?
    Li1 Li3 Li4 O3 . . . . 126.2(7) ?
    O3 Li3 Li4 O400 . . . . 73.1(12) ?
    O300 Li3 Li4 O400 . . . . -30(2) ?
    O2 Li3 Li4 O400 . . . . 168.1(11) ?
    O4 Li3 Li4 O400 . . . . -100.4(13) ?
    Li2 Li3 Li4 O400 . . . . 131.8(13) ?
    Li1 Li3 Li4 O400 . . . . -160.7(13) ?
    O3 Li3 Li4 Li1 . . . . -126.2(7) ?
    O300 Li3 Li4 Li1 . . . . 130.6(16) ?
    O2 Li3 Li4 Li1 . . . . -31.3(5) ?
    O4 Li3 Li4 Li1 . . . . 60.3(6) ?
    Li2 Li3 Li4 Li1 . . . . -67.5(6) ?
    O3 Li3 Li4 Li2 . . . . -58.7(6) ?
    O300 Li3 Li4 Li2 . . . . -161.8(16) ?
    O2 Li3 Li4 Li2 . . . . 36.3(5) ?
    O4 Li3 Li4 Li2 . . . . 127.9(8) ?
    Li1 Li3 Li4 Li2 . . . . 67.5(6) ?
    O3 Li2 O1 B1 . . . . -127.8(11) ?
    O2 Li2 O1 B1 . . . . 136.2(11) ?
    O200 Li2 O1 B1 . . . . 7.7(18) ?
    Li1 Li2 O1 B1 . . . . 141.0(13) ?
    Li4 Li2 O1 B1 . . . . -135.0(13) ?
    Li3 Li2 O1 B1 . . . . -174.5(11) ?
    O3 Li2 O1 Li1 . . . . 91.1(6) ?
    O2 Li2 O1 Li1 . . . . -4.8(5) ?
    O200 Li2 O1 Li1 . . . . -133.3(10) ?
    Li4 Li2 O1 Li1 . . . . 84.0(6) ?
    Li3 Li2 O1 Li1 . . . . 44.5(6) ?
    O3 Li2 O1 Li4 . . . . 7.1(6) ?
    O2 Li2 O1 Li4 . . . . -88.8(7) ?
    O200 Li2 O1 Li4 . . . . 142.7(9) ?
    Li1 Li2 O1 Li4 . . . . -84.0(6) ?
    Li3 Li2 O1 Li4 . . . . -39.5(7) ?
    O2 Li1 O1 B1 . . . . -150.0(7) ?
    O100 Li1 O1 B1 . . . . -15.3(11) ?
    O4 Li1 O1 B1 . . . . 112.2(8) ?
    Li2 Li1 O1 B1 . . . . -155.0(8) ?
    Li4 Li1 O1 B1 . . . . 118.9(8) ?
    Li3 Li1 O1 B1 . . . . 161.3(7) ?
    O2 Li1 O1 Li2 . . . . 5.0(6) ?
    O100 Li1 O1 Li2 . . . . 139.7(9) ?
    O4 Li1 O1 Li2 . . . . -92.8(7) ?
    Li4 Li1 O1 Li2 . . . . -86.2(6) ?
    Li3 Li1 O1 Li2 . . . . -43.7(6) ?
    O2 Li1 O1 Li4 . . . . 91.2(7) ?
    O100 Li1 O1 Li4 . . . . -134.1(8) ?
    O4 Li1 O1 Li4 . . . . -6.7(7) ?
    Li2 Li1 O1 Li4 . . . . 86.2(6) ?
    Li3 Li1 O1 Li4 . . . . 42.4(6) ?
    O4 Li4 O1 B1 . . . . -117.7(7) ?
    O3 Li4 O1 B1 . . . . 146.6(7) ?
    O400 Li4 O1 B1 . . . . 24.4(12) ?
    Li1 Li4 O1 B1 . . . . -124.7(9) ?
    Li2 Li4 O1 B1 . . . . 153.4(8) ?
    Li3 Li4 O1 B1 . . . . -167.4(7) ?
    O4 Li4 O1 Li2 . . . . 88.9(7) ?
    O3 Li4 O1 Li2 . . . . -6.9(6) ?
    O400 Li4 O1 Li2 . . . . -129.1(9) ?
    Li1 Li4 O1 Li2 . . . . 81.9(6) ?
    Li3 Li4 O1 Li2 . . . . 39.1(7) ?
    O4 Li4 O1 Li1 . . . . 7.0(7) ?
    O3 Li4 O1 Li1 . . . . -88.7(7) ?
    O400 Li4 O1 Li1 . . . . 149.1(10) ?
    Li2 Li4 O1 Li1 . . . . -81.9(6) ?
    Li3 Li4 O1 Li1 . . . . -42.8(7) ?
    Li2 O1 B1 C21 . . . . 4.7(18) ?
    Li1 O1 B1 C21 . . . . 136.4(9) ?
    Li4 O1 B1 C21 . . . . -122.5(9) ?
    Li2 O1 B1 C11 . . . . -175.6(10) ?
    Li1 O1 B1 C11 . . . . -43.9(12) ?
    Li4 O1 B1 C11 . . . . 57.2(11) ?
    O1 B1 C11 C12 . . . . 173.5(8) ?
    C21 B1 C11 C12 . . . . -6.8(11) ?
    O1 B1 C11 C16 . . . . -4.4(13) ?
    C21 B1 C11 C16 . . . . 175.3(7) ?
    C22 O11 C12 C13 . . . . -172.5(8) ?
    C22 O11 C12 C11 . . . . 7.1(11) ?
    C16 C11 C12 C13 . . . . -1.1(12) ?
    B1 C11 C12 C13 . . . . -179.3(9) ?
    C16 C11 C12 O11 . . . . 179.4(7) ?
    B1 C11 C12 O11 . . . . 1.2(11) ?
    O11 C12 C13 C14 . . . . 180.0(9) ?
    C11 C12 C13 C14 . . . . 0.5(15) ?
    C12 C13 C14 C15 . . . . -0.7(16) ?
    C13 C14 C15 C16 . . . . 1.7(15) ?
    C14 C15 C16 C11 . . . . -2.6(14) ?
    C12 C11 C16 C15 . . . . 2.2(12) ?
    B1 C11 C16 C15 . . . . -179.8(9) ?
    O1 B1 C21 C22 . . . . -175.3(8) ?
    C11 B1 C21 C22 . . . . 5.0(12) ?
    O1 B1 C21 C26 . . . . 6.7(14) ?
    C11 B1 C21 C26 . . . . -173.0(8) ?
    C12 O11 C22 C23 . . . . 171.9(8) ?
    C12 O11 C22 C21 . . . . -9.1(12) ?
    C26 C21 C22 O11 . . . . -179.3(8) ?
    B1 C21 C22 O11 . . . . 2.5(13) ?
    C26 C21 C22 C23 . . . . -0.4(13) ?
    B1 C21 C22 C23 . . . . -178.7(9) ?
    O11 C22 C23 C24 . . . . 179.5(9) ?
    C21 C22 C23 C24 . . . . 0.6(15) ?
    C22 C23 C24 C25 . . . . -1.1(16) ?
    C23 C24 C25 C26 . . . . 1.4(16) ?
    C24 C25 C26 C21 . . . . -1.3(15) ?
    C22 C21 C26 C25 . . . . 0.8(14) ?
    B1 C21 C26 C25 . . . . 179.0(10) ?
    O1 Li1 O2 B2 . . . . 122.7(11) ?
    O100 Li1 O2 B2 . . . . -5.2(17) ?
    O4 Li1 O2 B2 . . . . -140.9(11) ?
    Li2 Li1 O2 B2 . . . . 127.6(12) ?
    Li4 Li1 O2 B2 . . . . 171.6(11) ?
    Li3 Li1 O2 B2 . . . . -148.9(13) ?
    O1 Li1 O2 Li2 . . . . -4.9(6) ?
    O100 Li1 O2 Li2 . . . . -132.8(9) ?
    O4 Li1 O2 Li2 . . . . 91.5(6) ?
    Li4 Li1 O2 Li2 . . . . 44.0(5) ?
    Li3 Li1 O2 Li2 . . . . 83.5(6) ?
    O1 Li1 O2 Li3 . . . . -88.4(6) ?
    O100 Li1 O2 Li3 . . . . 143.7(9) ?
    O4 Li1 O2 Li3 . . . . 8.0(6) ?
    Li2 Li1 O2 Li3 . . . . -83.5(6) ?
    Li4 Li1 O2 Li3 . . . . -39.5(6) ?
    O1 Li2 O2 B2 . . . . -144.7(7) ?
    O3 Li2 O2 B2 . . . . 117.2(7) ?
    O200 Li2 O2 B2 . . . . -12.0(11) ?
    Li1 Li2 O2 B2 . . . . -149.6(8) ?
    Li4 Li2 O2 B2 . . . . 167.2(7) ?
    Li3 Li2 O2 B2 . . . . 123.4(8) ?
    O1 Li2 O2 Li1 . . . . 4.9(6) ?
    O3 Li2 O2 Li1 . . . . -93.1(6) ?
    O200 Li2 O2 Li1 . . . . 137.6(8) ?
    Li4 Li2 O2 Li1 . . . . -43.2(5) ?
    Li3 Li2 O2 Li1 . . . . -87.0(6) ?
    O1 Li2 O2 Li3 . . . . 91.9(6) ?
    O3 Li2 O2 Li3 . . . . -6.1(6) ?
    O200 Li2 O2 Li3 . . . . -135.4(8) ?
    Li1 Li2 O2 Li3 . . . . 87.0(6) ?
    Li4 Li2 O2 Li3 . . . . 43.8(6) ?
    O3 Li3 O2 B2 . . . . -112.1(8) ?
    O300 Li3 O2 B2 . . . . 29.6(13) ?
    O4 Li3 O2 B2 . . . . 151.8(7) ?
    Li2 Li3 O2 B2 . . . . -118.4(9) ?
    Li4 Li3 O2 B2 . . . . -161.8(8) ?
    Li1 Li3 O2 B2 . . . . 159.7(9) ?
    O3 Li3 O2 Li1 . . . . 88.2(7) ?
    O300 Li3 O2 Li1 . . . . -130.1(9) ?
    O4 Li3 O2 Li1 . . . . -7.9(6) ?
    Li2 Li3 O2 Li1 . . . . 81.9(6) ?
    Li4 Li3 O2 Li1 . . . . 38.5(6) ?
    O3 Li3 O2 Li2 . . . . 6.3(6) ?
    O300 Li3 O2 Li2 . . . . 147.9(9) ?
    O4 Li3 O2 Li2 . . . . -89.8(6) ?
    Li4 Li3 O2 Li2 . . . . -43.4(6) ?
    Li1 Li3 O2 Li2 . . . . -81.9(6) ?
    Li1 O2 B2 C31 . . . . -164.6(9) ?
    Li2 O2 B2 C31 . . . . -46.7(11) ?
    Li3 O2 B2 C31 . . . . 53.2(12) ?
    Li1 O2 B2 C41 . . . . 15.8(17) ?
    Li2 O2 B2 C41 . . . . 133.6(9) ?
    Li3 O2 B2 C41 . . . . -126.5(9) ?
    O2 B2 C31 C32 . . . . 171.5(9) ?
    C41 B2 C31 C32 . . . . -8.8(11) ?
    O2 B2 C31 C36 . . . . -7.0(14) ?
    C41 B2 C31 C36 . . . . 172.7(8) ?
    C36 C31 C32 O21 . . . . -179.2(9) ?
    B2 C31 C32 O21 . . . . 2.3(14) ?
    C36 C31 C32 C33 . . . . 1.2(14) ?
    B2 C31 C32 C33 . . . . -177.2(8) ?
    C42 O21 C32 C31 . . . . 7.2(14) ?
    C42 O21 C32 C33 . . . . -173.2(8) ?
    C31 C32 C33 C34 . . . . -3.7(15) ?
    O21 C32 C33 C34 . . . . 176.7(9) ?
    C32 C33 C34 C35 . . . . 2.7(15) ?
    C33 C34 C35 C36 . . . . 0.5(16) ?
    C34 C35 C36 C31 . . . . -3.2(16) ?
    C32 C31 C36 C35 . . . . 2.3(15) ?
    B2 C31 C36 C35 . . . . -179.3(9) ?
    O2 B2 C41 C46 . . . . 10.3(14) ?
    C31 B2 C41 C46 . . . . -169.4(9) ?
    O2 B2 C41 C42 . . . . -173.5(9) ?
    C31 B2 C41 C42 . . . . 6.8(11) ?
    C32 O21 C42 C41 . . . . -9.1(13) ?
    C32 O21 C42 C43 . . . . 171.5(8) ?
    C46 C41 C42 O21 . . . . 178.0(9) ?
    B2 C41 C42 O21 . . . . 1.6(13) ?
    C46 C41 C42 C43 . . . . -2.6(14) ?
    B2 C41 C42 C43 . . . . -179.1(8) ?
    O21 C42 C43 C44 . . . . -179.7(9) ?
    C41 C42 C43 C44 . . . . 0.9(14) ?
    C42 C43 C44 C45 . . . . 1.1(16) ?
    C43 C44 C45 C46 . . . . -1.4(16) ?
    C42 C41 C46 C45 . . . . 2.4(15) ?
    B2 C41 C46 C45 . . . . 178.6(9) ?
    C44 C45 C46 C41 . . . . -0.4(16) ?
    O300 Li3 O3 B3 . . . . -0.5(17) ?
    O2 Li3 O3 B3 . . . . 134.7(10) ?
    O4 Li3 O3 B3 . . . . -131.3(10) ?
    Li2 Li3 O3 B3 . . . . 141.1(12) ?
    Li4 Li3 O3 B3 . . . . -136.1(12) ?
    Li1 Li3 O3 B3 . . . . -179.8(10) ?
    O300 Li3 O3 Li2 . . . . -141.6(9) ?
    O2 Li3 O3 Li2 . . . . -6.3(6) ?
    O4 Li3 O3 Li2 . . . . 87.6(7) ?
    Li4 Li3 O3 Li2 . . . . 82.8(6) ?
    Li1 Li3 O3 Li2 . . . . 39.2(6) ?
    O300 Li3 O3 Li4 . . . . 135.6(10) ?
    O2 Li3 O3 Li4 . . . . -89.2(7) ?
    O4 Li3 O3 Li4 . . . . 4.8(6) ?
    Li2 Li3 O3 Li4 . . . . -82.8(6) ?
    Li1 Li3 O3 Li4 . . . . -43.7(6) ?
    O1 Li2 O3 B3 . . . . 116.0(8) ?
    O2 Li2 O3 B3 . . . . -145.6(8) ?
    O200 Li2 O3 B3 . . . . -20.2(12) ?
    Li1 Li2 O3 B3 . . . . 166.1(8) ?
    Li4 Li2 O3 B3 . . . . 122.9(9) ?
    Li3 Li2 O3 B3 . . . . -152.1(10) ?
    O1 Li2 O3 Li3 . . . . -92.0(7) ?
    O2 Li2 O3 Li3 . . . . 6.4(6) ?
    O200 Li2 O3 Li3 . . . . 131.9(8) ?
    Li1 Li2 O3 Li3 . . . . -41.8(6) ?
    Li4 Li2 O3 Li3 . . . . -85.0(6) ?
    O1 Li2 O3 Li4 . . . . -6.9(6) ?
    O2 Li2 O3 Li4 . . . . 91.4(7) ?
    O200 Li2 O3 Li4 . . . . -143.1(8) ?
    Li1 Li2 O3 Li4 . . . . 43.2(6) ?
    Li3 Li2 O3 Li4 . . . . 85.0(6) ?
    O4 Li4 O3 B3 . . . . 144.4(7) ?
    O1 Li4 O3 B3 . . . . -117.5(8) ?
    O400 Li4 O3 B3 . . . . 10.5(10) ?
    Li1 Li4 O3 B3 . . . . -165.8(7) ?
    Li2 Li4 O3 B3 . . . . -124.3(8) ?
    Li3 Li4 O3 B3 . . . . 149.4(8) ?
    O4 Li4 O3 Li3 . . . . -5.0(7) ?
    O1 Li4 O3 Li3 . . . . 93.1(7) ?
    O400 Li4 O3 Li3 . . . . -138.9(8) ?
    Li1 Li4 O3 Li3 . . . . 44.8(6) ?
    Li2 Li4 O3 Li3 . . . . 86.3(6) ?
    O4 Li4 O3 Li2 . . . . -91.3(7) ?
    O1 Li4 O3 Li2 . . . . 6.8(6) ?
    O400 Li4 O3 Li2 . . . . 134.8(7) ?
    Li1 Li4 O3 Li2 . . . . -41.5(5) ?
    Li3 Li4 O3 Li2 . . . . -86.3(6) ?
    Li3 O3 B3 C61 . . . . 171.5(9) ?
    Li2 O3 B3 C61 . . . . -56.9(12) ?
    Li4 O3 B3 C61 . . . . 45.6(11) ?
    Li3 O3 B3 C51 . . . . -9.9(16) ?
    Li2 O3 B3 C51 . . . . 121.7(9) ?
    Li4 O3 B3 C51 . . . . -135.8(9) ?
    O3 B3 C51 C52 . . . . 174.5(8) ?
    C61 B3 C51 C52 . . . . -6.8(11) ?
    O3 B3 C51 C56 . . . . -5.3(14) ?
    C61 B3 C51 C56 . . . . 173.4(8) ?
    C56 C51 C52 C53 . . . . -2.1(13) ?
    B3 C51 C52 C53 . . . . 178.1(8) ?
    C56 C51 C52 O31 . . . . -179.4(8) ?
    B3 C51 C52 O31 . . . . 0.7(12) ?
    C62 O31 C52 C51 . . . . 7.2(11) ?
    C62 O31 C52 C53 . . . . -170.4(8) ?
    C51 C52 C53 C54 . . . . 4.4(15) ?
    O31 C52 C53 C54 . . . . -178.0(10) ?
    C52 C53 C54 C55 . . . . -2.5(17) ?
    C53 C54 C55 C56 . . . . -1.2(17) ?
    C52 C51 C56 C55 . . . . -1.9(14) ?
    B3 C51 C56 C55 . . . . 177.9(9) ?
    C54 C55 C56 C51 . . . . 3.5(16) ?
    O3 B3 C61 C62 . . . . -175.3(8) ?
    C51 B3 C61 C62 . . . . 5.9(11) ?
    O3 B3 C61 C66 . . . . 5.8(13) ?
    C51 B3 C61 C66 . . . . -173.0(8) ?
    C66 C61 C62 C63 . . . . -3.7(13) ?
    B3 C61 C62 C63 . . . . 177.3(9) ?
    C66 C61 C62 O31 . . . . 179.9(7) ?
    B3 C61 C62 O31 . . . . 0.9(13) ?
    C52 O31 C62 C63 . . . . 175.3(8) ?
    C52 O31 C62 C61 . . . . -8.0(12) ?
    C61 C62 C63 C64 . . . . 3.1(15) ?
    O31 C62 C63 C64 . . . . 179.8(8) ?
    C62 C63 C64 C65 . . . . -0.5(16) ?
    C63 C64 C65 C66 . . . . -1.2(16) ?
    C64 C65 C66 C61 . . . . 0.4(15) ?
    C62 C61 C66 C65 . . . . 1.9(13) ?
    B3 C61 C66 C65 . . . . -179.1(9) ?
    O1 Li4 O4 B4 . . . . 130.7(11) ?
    O3 Li4 O4 B4 . . . . -134.4(11) ?
    O400 Li4 O4 B4 . . . . -9.0(18) ?
    Li1 Li4 O4 B4 . . . . 137.5(13) ?
    Li2 Li4 O4 B4 . . . . 177.6(11) ?
    Li3 Li4 O4 B4 . . . . -139.2(13) ?
    O1 Li4 O4 Li1 . . . . -6.8(7) ?
    O3 Li4 O4 Li1 . . . . 88.1(7) ?
    O400 Li4 O4 Li1 . . . . -146.5(10) ?
    Li2 Li4 O4 Li1 . . . . 40.1(6) ?
    Li3 Li4 O4 Li1 . . . . 83.3(7) ?
    O1 Li4 O4 Li3 . . . . -90.2(7) ?
    O3 Li4 O4 Li3 . . . . 4.7(6) ?
    O400 Li4 O4 Li3 . . . . 130.1(10) ?
    Li1 Li4 O4 Li3 . . . . -83.3(7) ?
    Li2 Li4 O4 Li3 . . . . -43.2(6) ?
    O2 Li1 O4 B4 . . . . 114.2(8) ?
    O1 Li1 O4 B4 . . . . -146.0(7) ?
    O100 Li1 O4 B4 . . . . -23.8(12) ?
    Li2 Li1 O4 B4 . . . . 165.0(7) ?
    Li4 Li1 O4 B4 . . . . -152.9(9) ?
    Li3 Li1 O4 B4 . . . . 122.1(9) ?
    O2 Li1 O4 Li4 . . . . -93.0(7) ?
    O1 Li1 O4 Li4 . . . . 6.8(7) ?
    O100 Li1 O4 Li4 . . . . 129.1(8) ?
    Li2 Li1 O4 Li4 . . . . -42.2(7) ?
    Li3 Li1 O4 Li4 . . . . -85.0(6) ?
    O2 Li1 O4 Li3 . . . . -7.9(6) ?
    O1 Li1 O4 Li3 . . . . 91.8(7) ?
    O100 Li1 O4 Li3 . . . . -145.9(8) ?
    Li2 Li1 O4 Li3 . . . . 42.9(6) ?
    Li4 Li1 O4 Li3 . . . . 85.0(6) ?
    O3 Li3 O4 B4 . . . . 148.9(7) ?
    O300 Li3 O4 B4 . . . . 9.5(12) ?
    O2 Li3 O4 B4 . . . . -114.9(7) ?
    Li2 Li3 O4 B4 . . . . -163.1(7) ?
    Li4 Li3 O4 B4 . . . . 153.9(9) ?
    Li1 Li3 O4 B4 . . . . -122.4(8) ?
    O3 Li3 O4 Li4 . . . . -5.0(7) ?
    O300 Li3 O4 Li4 . . . . -144.4(9) ?
    O2 Li3 O4 Li4 . . . . 91.2(7) ?
    Li2 Li3 O4 Li4 . . . . 43.1(6) ?
    Li1 Li3 O4 Li4 . . . . 83.7(6) ?
    O3 Li3 O4 Li1 . . . . -88.7(6) ?
    O300 Li3 O4 Li1 . . . . 131.9(9) ?
    O2 Li3 O4 Li1 . . . . 7.5(6) ?
    Li2 Li3 O4 Li1 . . . . -40.6(6) ?
    Li4 Li3 O4 Li1 . . . . -83.7(6) ?
    Li4 O4 B4 C71 . . . . -6.8(18) ?
    Li1 O4 B4 C71 . . . . 121.5(9) ?
    Li3 O4 B4 C71 . . . . -137.3(9) ?
    Li4 O4 B4 C81 . . . . 177.1(10) ?
    Li1 O4 B4 C81 . . . . -54.6(12) ?
    Li3 O4 B4 C81 . . . . 46.6(12) ?
    O4 B4 C71 C72 . . . . 176.2(8) ?
    C81 B4 C71 C72 . . . . -7.4(11) ?
    O4 B4 C71 C76 . . . . -5.2(14) ?
    C81 B4 C71 C76 . . . . 171.2(9) ?
    C82 O41 C72 C71 . . . . 12.5(14) ?
    C82 O41 C72 C73 . . . . -168.6(8) ?
    C76 C71 C72 O41 . . . . 178.3(9) ?
    B4 C71 C72 O41 . . . . -3.0(13) ?
    C76 C71 C72 C73 . . . . -0.5(13) ?
    B4 C71 C72 C73 . . . . 178.2(8) ?
    O41 C72 C73 C74 . . . . -177.5(9) ?
    C71 C72 C73 C74 . . . . 1.5(15) ?
    C72 C73 C74 C75 . . . . -2.8(18) ?
    C73 C74 C75 C76 . . . . 3.0(18) ?
    C74 C75 C76 C71 . . . . -1.8(16) ?
    C72 C71 C76 C75 . . . . 0.6(14) ?
    B4 C71 C76 C75 . . . . -178.0(9) ?
    O4 B4 C81 C86 . . . . 4.6(15) ?
    C71 B4 C81 C86 . . . . -171.8(9) ?
    O4 B4 C81 C82 . . . . -174.3(8) ?
    C71 B4 C81 C82 . . . . 9.2(12) ?
    C72 O41 C82 C83 . . . . 173.7(10) ?
    C72 O41 C82 C81 . . . . -10.0(13) ?
    C86 C81 C82 C83 . . . . -4.1(16) ?
    B4 C81 C82 C83 . . . . 175.0(10) ?
    C86 C81 C82 O41 . . . . 179.9(8) ?
    B4 C81 C82 O41 . . . . -1.0(13) ?
    O41 C82 C83 C84 . . . . -179.8(10) ?
    C81 C82 C83 C84 . . . . 4.0(18) ?
    C82 C83 C84 C85 . . . . -0.7(19) ?
    C83 C84 C85 C86 . . . . -2.1(17) ?
    C82 C81 C86 C85 . . . . 0.9(15) ?
    B4 C81 C86 C85 . . . . -178.1(10) ?
    C84 C85 C86 C81 . . . . 1.9(17) ?
    O2 Li1 O100 C103 . . . . -122.4(10) ?
    O1 Li1 O100 C103 . . . . 116.2(9) ?
    O4 Li1 O100 C103 . . . . 3.6(13) ?
    Li2 Li1 O100 C103 . . . . 169.2(10) ?
    Li4 Li1 O100 C103 . . . . 62.4(14) ?
    Li3 Li1 O100 C103 . . . . -56.7(19) ?
    O2 Li1 O100 C101 . . . . 61.7(11) ?
    O1 Li1 O100 C101 . . . . -59.7(10) ?
    O4 Li1 O100 C101 . . . . -172.3(8) ?
    Li2 Li1 O100 C101 . . . . -6.7(15) ?
    Li4 Li1 O100 C101 . . . . -113.5(11) ?
    Li3 Li1 O100 C101 . . . . 127.4(15) ?
    C103 O100 C101 C102 . . . . -61.6(13) ?
    Li1 O100 C101 C102 . . . . 114.8(10) ?
    C101 O100 C103 C104 . . . . -66.1(12) ?
    Li1 O100 C103 C104 . . . . 118.1(11) ?
    O1 Li2 O200 C203 . . . . 76.9(12) ?
    O3 Li2 O200 C203 . . . . -157.8(9) ?
    O2 Li2 O200 C203 . . . . -43.0(12) ?
    Li1 Li2 O200 C203 . . . . 11.9(15) ?
    Li4 Li2 O200 C203 . . . . 138.6(15) ?
    Li3 Li2 O200 C203 . . . . -99.7(15) ?
    O1 Li2 O200 C201 . . . . -125.3(9) ?
    O3 Li2 O200 C201 . . . . -0.1(11) ?
    O2 Li2 O200 C201 . . . . 114.8(9) ?
    Li1 Li2 O200 C201 . . . . 169.6(9) ?
    Li4 Li2 O200 C201 . . . . -63.7(16) ?
    Li3 Li2 O200 C201 . . . . 58.1(15) ?
    C203 O200 C201 C202 . . . . -81.0(11) ?
    Li2 O200 C201 C202 . . . . 118.8(9) ?
    C201 O200 C203 C204 . . . . 173.7(10) ?
    Li2 O200 C203 C204 . . . . -26.9(14) ?
    O3 Li3 O300 C301 . . . . -82.5(14) ?
    O2 Li3 O300 C301 . . . . 150.6(12) ?
    O4 Li3 O300 C301 . . . . 40.6(15) ?
    Li2 Li3 O300 C301 . . . . -154.9(17) ?
    Li4 Li3 O300 C301 . . . . -9(2) ?
    Li1 Li3 O300 C301 . . . . 96.4(14) ?
    O3 Li3 O300 C303 . . . . 118.8(10) ?
    O2 Li3 O300 C303 . . . . -8.1(12) ?
    O4 Li3 O300 C303 . . . . -118.1(9) ?
    Li2 Li3 O300 C303 . . . . 46(2) ?
    Li4 Li3 O300 C303 . . . . -167.4(13) ?
    Li1 Li3 O300 C303 . . . . -62.3(13) ?
    C303 O300 C301 C302 . . . . -174.2(11) ?
    Li3 O300 C301 C302 . . . . 24.9(19) ?
    C301 O300 C303 C304 . . . . 79.8(15) ?
    Li3 O300 C303 C304 . . . . -118.1(12) ?
    O4 Li4 O400 C403 . . . . 125.5(9) ?
    O1 Li4 O400 C403 . . . . -5.3(13) ?
    O3 Li4 O400 C403 . . . . -117.5(8) ?
    Li1 Li4 O400 C403 . . . . 54.2(19) ?
    Li2 Li4 O400 C403 . . . . -64.6(13) ?
    Li3 Li4 O400 C403 . . . . -166.3(10) ?
    O4 Li4 O400 C401 . . . . -73.3(13) ?
    O1 Li4 O400 C401 . . . . 155.8(9) ?
    O3 Li4 O400 C401 . . . . 43.7(11) ?
    Li1 Li4 O400 C401 . . . . -144.7(14) ?
    Li2 Li4 O400 C401 . . . . 96.6(12) ?
    Li3 Li4 O400 C401 . . . . -5.2(16) ?
    C403 O400 C401 C402 . . . . -171.2(10) ?
    Li4 O400 C401 C402 . . . . 26.1(14) ?
    C401 O400 C403 C404 . . . . 79.8(11) ?
    Li4 O400 C403 C404 . . . . -117.0(10) ?
_iucr_refine_instructions_details
;
TITL wa1023 in Pna21
CELL  0.71073   21.4805   17.6053   17.5723    90.000    90.000    90.000
ZERR 4           0.0008    0.0010    0.0008     0.000     0.000     0.000
LATT  -1
SYMM             - X ,            - Y ,    0.50000 + Z
SYMM     0.50000 - X ,    0.50000 + Y ,    0.50000 + Z
SYMM     0.50000 + X ,    0.50000 - Y ,              Z
SFAC     C    H   B  Li   O
UNIT   256  288  16  16  48
SIZE .3 .3 .25
REM colourless block
SHEL999. .84
TEMP -100
MERG3
OMIT 1 3 3
OMIT 1 1 2
OMIT 2 3 0
OMIT 0 0 4
OMIT 0 4 0
OMIT 0 3 5
L.S. 40
FMAP 2
PLAN 10
CONF
TWIN -1 0 0 0 0 1 0 1 0 2
ACTA50
BOND $H
SADI .01 C101 C102 C103 C104 C201 C202 C203 C204 C301 C302 C303 C304 =
        C401 C402 C403 C404
WGHT    0.137900
BASF   0.55336
FVAR       0.20731
LI1   4    0.208923    0.340257    0.359163    11.00000    0.03173    0.04990 =
         0.02929   -0.01453    0.00581    0.00347
LI2   4    0.208064    0.392917    0.222822    11.00000    0.03933    0.02703 =
         0.04101   -0.00835   -0.02010    0.00095
LI3   4    0.303278    0.431212    0.313612    11.00000    0.04388    0.02895 =
         0.04858   -0.00564   -0.01934    0.01379
LI4   4    0.292231    0.288285    0.261773    11.00000    0.05232    0.03094 =
         0.05010   -0.00710   -0.02179   -0.02389
O1    5    0.199882    0.288631    0.259744    11.00000    0.02877    0.03248 =
         0.03730    0.00104   -0.00099   -0.00381
B1    3    0.170096    0.220210    0.250172    11.00000    0.01892    0.06281 =
         0.04070    0.00783    0.00467    0.00092
O11   5    0.100252    0.077749    0.241779    11.00000    0.04784    0.03736 =
         0.06191   -0.00829    0.00414   -0.01024
C11   1    0.180478    0.153528    0.304395    11.00000    0.03079    0.02707 =
         0.04877   -0.00375    0.01432   -0.00341
C12   1    0.144783    0.084899    0.298863    11.00000    0.03245    0.02984 =
         0.04806   -0.00769    0.00779    0.00122
C13   1    0.151330    0.022393    0.346548    11.00000    0.07110    0.02517 =
         0.06030   -0.00412    0.01736   -0.01589
AFIX  43
H13   2    0.126408   -0.021642    0.339596    11.00000   -1.20000
AFIX   0
C14   1    0.194801    0.025772    0.404139    11.00000    0.05009    0.04116 =
         0.05500    0.01885    0.00550   -0.00536
AFIX  43
H14   2    0.199287   -0.016298    0.437548    11.00000   -1.20000
AFIX   0
C15   1    0.232395    0.089647    0.414478    11.00000    0.05006    0.04499 =
         0.04784    0.01041    0.01258    0.00375
AFIX  43
H15   2    0.263019    0.090311    0.453478    11.00000   -1.20000
AFIX   0
C16   1    0.224592    0.152582    0.366977    11.00000    0.04564    0.03688 =
         0.03701    0.00611    0.00299   -0.00408
AFIX  43
H16   2    0.249154    0.196542    0.376002    11.00000   -1.20000
AFIX   0
C21   1    0.124902    0.201266    0.186904    11.00000    0.03644    0.03874 =
         0.03640   -0.01121    0.00462   -0.01020
C22   1    0.093126    0.130654    0.185514    11.00000    0.02439    0.03686 =
         0.04690    0.00325    0.00172   -0.00701
C23   1    0.052239    0.108570    0.129297    11.00000    0.04866    0.04422 =
         0.05121   -0.00825    0.00104   -0.01051
AFIX  43
H23   2    0.031817    0.060747    0.131281    11.00000   -1.20000
AFIX   0
C24   1    0.042168    0.157743    0.070831    11.00000    0.03600    0.07064 =
         0.07081   -0.01007   -0.00615   -0.01642
AFIX  43
H24   2    0.014717    0.142439    0.031313    11.00000   -1.20000
AFIX   0
C25   1    0.070357    0.230867    0.065337    11.00000    0.04838    0.05858 =
         0.04665   -0.01923   -0.00659   -0.00673
AFIX  43
H25   2    0.061808    0.264851    0.024664    11.00000   -1.20000
AFIX   0
C26   1    0.110426    0.248329    0.122723    11.00000    0.03710    0.03409 =
         0.06566   -0.00418   -0.00600   -0.00180
AFIX  43
H26   2    0.130709    0.296204    0.119993    11.00000   -1.20000
AFIX   0
O2    5    0.209612    0.444388    0.324676    11.00000    0.03510    0.03860 =
         0.03366   -0.00183   -0.00997    0.00418
B2    3    0.182614    0.511681    0.330247    11.00000    0.02361    0.04838 =
         0.04365   -0.00671   -0.00337   -0.00264
O21   5    0.112588    0.655287    0.331748    11.00000    0.04539    0.04175 =
         0.05826    0.00085   -0.00083    0.00249
C31   1    0.191610    0.580997    0.272197    11.00000    0.03836    0.04877 =
         0.03932    0.00434   -0.01253   -0.01418
C32   1    0.157118    0.641294    0.278331    11.00000    0.03597    0.03261 =
         0.04510    0.00771   -0.00454    0.00924
C33   1    0.161487    0.704952    0.224443    11.00000    0.05738    0.04162 =
         0.10125   -0.00120   -0.02682    0.00597
AFIX  43
H33   2    0.134344    0.747434    0.227662    11.00000   -1.20000
AFIX   0
C34   1    0.206855    0.700198    0.168904    11.00000    0.05519    0.04516 =
         0.05168    0.00247    0.00761   -0.00791
AFIX  43
H34   2    0.212302    0.740742    0.133855    11.00000   -1.20000
AFIX   0
C35   1    0.244310    0.636564    0.164269    11.00000    0.06255    0.05138 =
         0.05489    0.00115    0.00929   -0.00233
AFIX  43
H35   2    0.276183    0.633706    0.126899    11.00000   -1.20000
AFIX   0
C36   1    0.235161    0.577517    0.214008    11.00000    0.04431    0.03680 =
         0.05570    0.00224    0.00637   -0.00065
AFIX  43
H36   2    0.259456    0.532776    0.208408    11.00000   -1.20000
AFIX   0
C41   1    0.136044    0.535460    0.397657    11.00000    0.04389    0.04564 =
         0.04178   -0.00678   -0.00147   -0.00755
C42   1    0.106025    0.605939    0.391646    11.00000    0.03625    0.04195 =
         0.06594   -0.01042   -0.00400   -0.00460
C43   1    0.065473    0.629635    0.449979    11.00000    0.03872    0.06925 =
         0.06509   -0.04172    0.01210    0.00511
AFIX  43
H43   2    0.044945    0.677238    0.445671    11.00000   -1.20000
AFIX   0
C44   1    0.055357    0.586611    0.511035    11.00000    0.04828    0.05650 =
         0.04992   -0.01781    0.00322   -0.00048
AFIX  43
H44   2    0.026999    0.603151    0.549068    11.00000   -1.20000
AFIX   0
C45   1    0.085665    0.518499    0.519341    11.00000    0.05312    0.07430 =
         0.05164   -0.02221    0.01421   -0.01516
AFIX  43
H45   2    0.079061    0.488188    0.563333    11.00000   -1.20000
AFIX   0
C46   1    0.126302    0.494350    0.462333    11.00000    0.05829    0.05611 =
         0.04064   -0.00869    0.00885   -0.00837
AFIX  43
H46   2    0.147907    0.447709    0.468788    11.00000   -1.20000
AFIX   0
O3    5    0.300555    0.393050    0.210466    11.00000    0.03212    0.04104 =
         0.03156   -0.00068   -0.00309   -0.00833
B3    3    0.327932    0.400903    0.143690    11.00000    0.02843    0.05634 =
         0.03188    0.00441   -0.00225    0.01628
O31   5    0.395546    0.407634   -0.003603    11.00000    0.03302    0.05494 =
         0.04895    0.01286    0.01006   -0.00119
C51   1    0.376783    0.464446    0.119430    11.00000    0.03528    0.04414 =
         0.04670    0.00172   -0.00258    0.00334
C52   1    0.406070    0.463172    0.050557    11.00000    0.02373    0.04905 =
         0.03834    0.02246   -0.00168    0.00012
C53   1    0.446728    0.517992    0.026357    11.00000    0.03031    0.07857 =
         0.04757    0.00969    0.00236   -0.00493
AFIX  43
H53   2    0.463074    0.515738   -0.023826    11.00000   -1.20000
AFIX   0
C54   1    0.462999    0.572411    0.070754    11.00000    0.04350    0.09655 =
         0.09225    0.05081   -0.00293   -0.00116
AFIX  43
H54   2    0.492953    0.608096    0.053324    11.00000   -1.20000
AFIX   0
C55   1    0.437165    0.581416    0.146957    11.00000    0.05109    0.07049 =
         0.05611    0.00967    0.00139   -0.02771
AFIX  43
H55   2    0.449208    0.621457    0.180073    11.00000   -1.20000
AFIX   0
C56   1    0.392501    0.525500    0.167782    11.00000    0.05045    0.03803 =
         0.06182    0.00728    0.00317   -0.01586
AFIX  43
H56   2    0.372573    0.529392    0.215888    11.00000   -1.20000
AFIX   0
C61   1    0.315119    0.346922    0.074373    11.00000    0.03977    0.03963 =
         0.03121    0.00120   -0.00108    0.00724
C62   1    0.348521    0.353180    0.006242    11.00000    0.03732    0.04479 =
         0.04435    0.00854   -0.00311    0.01302
C63   1    0.340047    0.304116   -0.055001    11.00000    0.05164    0.06440 =
         0.03841   -0.01771    0.00106    0.00777
AFIX  43
H63   2    0.365343    0.309013   -0.099075    11.00000   -1.20000
AFIX   0
C64   1    0.294549    0.247862   -0.051770    11.00000    0.05662    0.04782 =
         0.06664   -0.01774   -0.00381    0.01517
AFIX  43
H64   2    0.287958    0.214692   -0.093644    11.00000   -1.20000
AFIX   0
C65   1    0.258874    0.241216    0.014161    11.00000    0.05525    0.05428 =
         0.03875   -0.00957    0.00730   -0.00091
AFIX  43
H65   2    0.227518    0.203250    0.016773    11.00000   -1.20000
AFIX   0
C66   1    0.267999    0.288054    0.075049    11.00000    0.04511    0.03916 =
         0.04247    0.00368   -0.00063   -0.00405
AFIX  43
H66   2    0.242784    0.281886    0.119032    11.00000   -1.20000
AFIX   0
O4    5    0.302899    0.326624    0.365209    11.00000    0.03436    0.04232 =
         0.03505    0.00323   -0.00361   -0.00383
B4    3    0.331946    0.315268    0.431690    11.00000    0.03330    0.05167 =
         0.02090    0.01081   -0.00642   -0.00503
O41   5    0.402154    0.301383    0.575023    11.00000    0.05409    0.09021 =
         0.05196    0.03068   -0.01961   -0.02361
C71   1    0.373049    0.244435    0.451432    11.00000    0.01447    0.06172 =
         0.05123    0.02649   -0.00292   -0.00394
C72   1    0.403047    0.243550    0.522090    11.00000    0.03449    0.06485 =
         0.06764    0.02699    0.00340   -0.00805
C73   1    0.440597    0.177302    0.544665    11.00000    0.02759    0.13063 =
         0.11079    0.09421   -0.01194   -0.00782
AFIX  43
H73   2    0.460466    0.174872    0.592903    11.00000   -1.20000
AFIX   0
C74   1    0.445739    0.117865    0.491722    11.00000    0.05150    0.05915 =
         0.09085    0.03219    0.00567    0.01575
AFIX  43
H74   2    0.471504    0.075694    0.503793    11.00000   -1.20000
AFIX   0
C75   1    0.416888    0.118265    0.427409    11.00000    0.04573    0.06983 =
         0.07104    0.03331    0.01374    0.01158
AFIX  43
H75   2    0.419966    0.075216    0.395031    11.00000   -1.20000
AFIX   0
C76   1    0.381119    0.180543    0.404051    11.00000    0.03696    0.05573 =
         0.06935    0.01079    0.00668    0.01486
AFIX  43
H76   2    0.361923    0.179735    0.355354    11.00000   -1.20000
AFIX   0
C81   1    0.323929    0.371889    0.500449    11.00000    0.03445    0.07542 =
         0.04224    0.01235   -0.00217   -0.01443
C82   1    0.360490    0.361075    0.568957    11.00000    0.05716    0.05579 =
         0.03529    0.01142   -0.01746   -0.03183
C83   1    0.360117    0.408073    0.625923    11.00000    0.08592    0.11116 =
         0.04983    0.00659   -0.02254   -0.04692
AFIX  43
H83   2    0.387169    0.400577    0.668028    11.00000   -1.20000
AFIX   0
C84   1    0.318557    0.470947    0.624259    11.00000    0.07270    0.10927 =
         0.04848   -0.01100   -0.00865   -0.03924
AFIX  43
H84   2    0.317645    0.504446    0.666628    11.00000   -1.20000
AFIX   0
C85   1    0.279418    0.485273    0.563426    11.00000    0.07381    0.06238 =
         0.05494   -0.02166    0.00270   -0.02633
AFIX  43
H85   2    0.251098    0.526712    0.562595    11.00000   -1.20000
AFIX   0
C86   1    0.284973    0.433639    0.503131    11.00000    0.04772    0.07746 =
         0.04173   -0.01040   -0.00036   -0.01203
AFIX  43
H86   2    0.259307    0.442190    0.459945    11.00000   -1.20000
AFIX   0
O100  5    0.153601    0.300154    0.440188    11.00000    0.02898    0.05164 =
         0.04487    0.00843   -0.00057   -0.00273
C101  1    0.087985    0.304544    0.422625    11.00000    0.04702    0.08432 =
         0.05936    0.00497    0.00269   -0.00298
AFIX  23
H10A  2    0.082732    0.333074    0.374502    11.00000   -1.20000
H10B  2    0.066842    0.333613    0.463343    11.00000   -1.20000
AFIX   0
C102  1    0.057606    0.231075    0.414953    11.00000    0.06405    0.10982 =
         0.08710   -0.02318    0.01747   -0.00445
AFIX  33
H10C  2    0.013526    0.238609    0.402717    11.00000   -1.50000
H10D  2    0.061214    0.202993    0.462904    11.00000   -1.50000
H10E  2    0.077618    0.202137    0.374071    11.00000   -1.50000
AFIX   0
C103  1    0.170580    0.262703    0.509150    11.00000    0.04630    0.06695 =
         0.04517    0.00665    0.01274    0.00231
AFIX  23
H10F  2    0.216371    0.256427    0.510269    11.00000   -1.20000
H10G  2    0.151762    0.211372    0.509479    11.00000   -1.20000
AFIX   0
C104  1    0.150218    0.304918    0.580911    11.00000    0.08294    0.11432 =
         0.05540   -0.00848    0.00073    0.00237
AFIX  33
H10H  2    0.162937    0.275954    0.625928    11.00000   -1.50000
H10I  2    0.104842    0.310706    0.580776    11.00000   -1.50000
H10J  2    0.169812    0.355174    0.582065    11.00000   -1.50000
AFIX   0
O200  5    0.150345    0.439003    0.142647    11.00000    0.03447    0.05025 =
         0.04571    0.00947   -0.00612   -0.00252
C201  1    0.175943    0.473269    0.074066    11.00000    0.05286    0.05000 =
         0.05506    0.01445   -0.00665    0.00971
AFIX  23
H20A  2    0.221990    0.471549    0.075746    11.00000   -1.20000
H20B  2    0.162896    0.527093    0.070642    11.00000   -1.20000
AFIX   0
C202  1    0.152270    0.429413    0.004570    11.00000    0.07298    0.09078 =
         0.04307    0.01341   -0.01544   -0.00850
AFIX  33
H20C  2    0.169008    0.452482   -0.041878    11.00000   -1.50000
H20D  2    0.106686    0.431278    0.003276    11.00000   -1.50000
H20E  2    0.165972    0.376418    0.007849    11.00000   -1.50000
AFIX   0
C203  1    0.089957    0.465451    0.154551    11.00000    0.05298    0.11030 =
         0.05889    0.00060   -0.01252    0.01108
AFIX  23
H20F  2    0.063871    0.456939    0.108895    11.00000   -1.20000
H20G  2    0.090145    0.520391    0.166562    11.00000   -1.20000
AFIX   0
C204  1    0.063675    0.415702    0.227389    11.00000    0.04264    0.20041 =
         0.06247   -0.03649    0.01428   -0.03383
AFIX  33
H20H  2    0.021230    0.432025    0.239666    11.00000   -1.50000
H20I  2    0.090695    0.423923    0.271565    11.00000   -1.50000
H20J  2    0.063496    0.361620    0.214187    11.00000   -1.50000
AFIX   0
O300  5    0.359472    0.509491    0.359387    11.00000    0.04378    0.05760 =
         0.05013   -0.00508   -0.00201   -0.01220
C301  1    0.421412    0.495333    0.387040    11.00000    0.03386    0.09886 =
         0.15576   -0.04310   -0.00831   -0.00704
AFIX  23
H30A  2    0.447669    0.540660    0.378008    11.00000   -1.20000
H30B  2    0.419984    0.485973    0.442566    11.00000   -1.20000
AFIX   0
C302  1    0.448129    0.431684    0.350041    11.00000    0.06807    0.08566 =
         0.05766   -0.00310   -0.02499   -0.01280
AFIX  33
H30C  2    0.490768    0.424223    0.368416    11.00000   -1.50000
H30D  2    0.448774    0.440509    0.294982    11.00000   -1.50000
H30E  2    0.423324    0.386296    0.361134    11.00000   -1.50000
AFIX   0
C303  1    0.334698    0.581699    0.392035    11.00000    0.06302    0.06342 =
         0.05201   -0.01470    0.00049   -0.00908
AFIX  23
H30F  2    0.288687    0.579887    0.389333    11.00000   -1.20000
H30G  2    0.346219    0.583495    0.446556    11.00000   -1.20000
AFIX   0
C304  1    0.355447    0.652738    0.356367    11.00000    0.15506    0.05878 =
         0.09384   -0.00199    0.05280    0.00753
AFIX  33
H30H  2    0.336412    0.695967    0.382695    11.00000   -1.50000
H30I  2    0.342901    0.653155    0.302749    11.00000   -1.50000
H30J  2    0.400875    0.656511    0.359850    11.00000   -1.50000
AFIX   0
O400  5    0.344424    0.202710    0.210465    11.00000    0.03829    0.04669 =
         0.04273   -0.00170    0.00291    0.00560
C401  1    0.407090    0.211536    0.184977    11.00000    0.05729    0.07821 =
         0.04601   -0.00980    0.01555    0.01099
AFIX  23
H40A  2    0.406950    0.224984    0.130273    11.00000   -1.20000
H40B  2    0.429277    0.162569    0.190609    11.00000   -1.20000
AFIX   0
C402  1    0.441822    0.272543    0.229119    11.00000    0.05494    0.07502 =
         0.09146   -0.00961    0.02431   -0.02355
AFIX  33
H40C  2    0.484780    0.275744    0.210611    11.00000   -1.50000
H40D  2    0.441958    0.259597    0.283359    11.00000   -1.50000
H40E  2    0.421116    0.321609    0.221837    11.00000   -1.50000
AFIX   0
C403  1    0.315764    0.136983    0.178714    11.00000    0.05744    0.04836 =
         0.06089   -0.00891    0.00461    0.00195
AFIX  23
H40F  2    0.326855    0.133780    0.124126    11.00000   -1.20000
H40G  2    0.270005    0.142773    0.182118    11.00000   -1.20000
AFIX   0
C404  1    0.333449    0.066769    0.215549    11.00000    0.08520    0.04293 =
         0.07259   -0.01913   -0.01560    0.01360
AFIX  33
H40H  2    0.310937    0.024375    0.192118    11.00000   -1.50000
H40I  2    0.323039    0.069501    0.269779    11.00000   -1.50000
H40J  2    0.378354    0.058848    0.209712    11.00000   -1.50000
HKLF 4
END
;
data_global
_journal_date_recd_electronic     2011-09-27
_journal_date_accepted     2011-10-06
_journal_name_full     'Acta Crystallographica, Section E'
_journal_year     2011
_journal_volume     67
_journal_issue     11
_journal_page_first     m1525
_journal_page_last     m1525
_journal_paper_category     QM
_journal_coeditor_code     BG2423
_publ_contact_author
;
      Dr. Michael Bolte
      Institut f\"ur Anorganische Chemie
      J. W. Goethe-Universit\"at
      Max-von-Laue-Strasse 7
      60438 Frankfurt/Main
      Germany
;
_publ_contact_author_email     bolte@chemie.uni-frankfurt.de
_publ_contact_author_fax     '49 69 798 29239'
_publ_contact_author_phone     '49 69 798 29136'
_publ_section_title
;
Tetrakis(\m~3~-9-oxa-10-boraanthracen-10-olato)tetrakis[(diethyl ether)lithium]
;
loop_
    _publ_author_name
    _publ_author_address
    'Franz, Daniel'
;     Institut f\"ur Anorganische Chemie
      J. W. Goethe-Universit\"at Frankfurt
      Max-von-Laue-Strasse 7
      60438 Frankfurt/Main
      Germany
;
    'Lerner, Hans-Wolfram'
;     Institut f\"ur Anorganische Chemie
      J. W. Goethe-Universit\"at Frankfurt
      Max-von-Laue-Strasse 7
      60438 Frankfurt/Main
      Germany
;
    'B\"uttner, Dominik'
;     Institut f\"ur Anorganische Chemie
      J. W. Goethe-Universit\"at Frankfurt
      Max-von-Laue-Strasse 7
      60438 Frankfurt/Main
      Germany
;
    'Bolte, Michael'
;     Institut f\"ur Anorganische Chemie
      J. W. Goethe-Universit\"at Frankfurt
      Max-von-Laue-Strasse 7
      60438 Frankfurt/Main
      Germany
;
