# Supplementary material for: Tetrakis(μ3-9-oxa-10-boraanthracen-10-olato)tetrakis[(diethyl ether)lithium]
Source: Acta Crystallogr Sect E Struct Rep Online. 2011 Oct 12;67(Pt 11):m1525. doi: 10.1107/S1600536811041201 (PMC3246952; doi:10.1107/S1600536811041201)
Supplement: Supplementary file 2 [file e-67-m1525-Isup2.hkl]

# 
# h,k,l, Fc-squared, Fo-squared, sigma(Fo-squared) and status flag 
# 
data_I
_shelx_title ' wa1023 in Pna21' 
_shelx_refln_list_code          4 
_shelx_F_calc_maximum      461.04 
_exptl_crystal_F_000      2336.00 
_reflns_d_resolution_high  0.8400 
 
loop_ 
 _symmetry_equiv_pos_as_xyz 
 'x, y, z' 
 '-x, -y, z+1/2' 
 '-x+1/2, y+1/2, z+1/2' 
 'x+1/2, -y+1/2, z' 
 
_cell_length_a    21.4805 
_cell_length_b    17.6053 
_cell_length_c    17.5723 
_cell_angle_alpha  90.000 
_cell_angle_beta   90.000 
_cell_angle_gamma  90.000 
 
_shelx_F_squared_multiplier     1.000 
 
loop_ 
 _refln_index_h 
 _refln_index_k 
 _refln_index_l 
 _refln_F_squared_calc 
 _refln_F_squared_meas 
 _refln_F_squared_sigma 
 _refln_observed_status 
   4   0   0   212554.95   210873.47  11188.85 o 
   6   0   0       97.23       57.94     71.28 o 
   8   0   0    31062.07    29909.16   1524.92 o 
  10   0   0      857.94     1110.47     94.48 o 
  12   0   0        1.25       58.51     81.32 o 
  14   0   0       81.30       76.62     65.48 o 
  16   0   0      437.32      367.92     81.95 o 
  18   0   0      505.81      644.43     78.01 o 
  20   0   0     2656.73     2790.10    129.37 o 
  22   0   0       14.93      144.12    123.20 o 
  24   0   0       43.07       28.59    134.12 o 
   3   1   0      758.84      326.10     79.10 o 
   4   1   0     6189.06     7688.54    141.73 o 
   5   1   0      307.53      140.65     58.32 o 
   6   1   0      216.94      282.02     59.02 o 
   7   1   0       30.63       13.19     50.75 o 
   8   1   0     4724.95     5603.34     94.41 o 
   9   1   0      373.27      351.94     53.11 o 
  10   1   0      947.07      498.99     68.99 o 
  11   1   0      143.32       34.30     56.10 o 
  12   1   0      535.05      627.97     61.73 o 
  13   1   0      662.90      662.87     64.71 o 
  14   1   0      372.12      376.55     53.46 o 
  15   1   0      142.45       95.77     56.34 o 
  16   1   0      268.32      321.95     53.89 o 
  17   1   0        0.88       23.25     57.02 o 
  18   1   0      286.99      489.42     57.76 o 
  19   1   0        2.48       27.07     56.45 o 
  20   1   0       32.07       29.34     63.45 o 
  21   1   0      180.64      143.15     70.77 o 
  22   1   0      470.50      493.39     72.99 o 
  23   1   0       39.06       90.32     93.23 o 
  24   1   0       99.66       85.49     79.98 o 
  25   1   0       30.77      -65.12     97.55 o 
   2   2   0    13599.65     9171.75    579.50 o 
   3   2   0     9215.58     5153.97    240.33 o 
   4   2   0      606.01     1119.18     74.39 o 
   5   2   0    12217.66     8635.75    295.82 o 
   6   2   0     7920.23     6065.00    156.49 o 
   7   2   0     1046.37     1025.52     60.84 o 
   8   2   0      386.10      169.11     47.00 o 
   9   2   0     2155.92     1100.05     57.98 o 
  10   2   0     3897.57     3471.19     98.08 o 
  11   2   0     1124.27     1193.60     71.56 o 
  12   2   0     1392.14     1381.45     66.82 o 
  13   2   0      155.72      187.54     53.52 o 
  14   2   0     1590.57     1700.07     69.80 o 
  15   2   0     1134.63     1202.26     66.21 o 
  16   2   0      109.38      171.73     50.02 o 
  17   2   0       84.84      133.02     52.22 o 
  18   2   0      646.74      650.14     63.49 o 
  19   2   0      211.30      101.85     60.55 o 
  20   2   0      144.48      125.89     59.40 o 
  21   2   0       48.12       54.72     66.53 o 
  22   2   0      725.05      738.08     83.80 o 
  23   2   0       88.38      114.85     70.21 o 
  24   2   0      117.52      109.29     98.89 o 
  25   2   0       13.84       11.64     75.03 o 
   1   3   0     1474.33     4159.28    112.16 o 
   3   3   0      375.22      146.62     64.88 o 
   4   3   0     8744.59     6811.39    204.81 o 
   5   3   0     2874.21     2249.47     75.10 o 
   6   3   0     1420.44     1722.61     67.28 o 
   7   3   0      191.16      161.42     49.95 o 
   8   3   0      285.62      244.99     52.66 o 
   9   3   0       71.05      166.21     58.01 o 
  10   3   0     1050.36     1649.69     68.39 o 
  11   3   0      488.71      775.99     60.97 o 
  12   3   0     2901.53     3528.16     83.83 o 
  13   3   0       69.22       67.33     59.03 o 
  14   3   0      774.11      852.08     55.98 o 
  15   3   0       95.69       36.16     45.81 o 
  16   3   0      194.33      201.81     53.17 o 
  17   3   0       66.66       31.11     54.71 o 
  18   3   0     1082.74      830.12     64.18 o 
  19   3   0      499.42      474.16     58.82 o 
  20   3   0      263.57      205.12     61.07 o 
  21   3   0       33.73       73.09     65.24 o 
  22   3   0      393.30      314.76     64.98 o 
  23   3   0      275.56      214.95     80.77 o 
  24   3   0       53.57       98.23     84.39 o 
  25   3   0       58.29       89.87     76.83 o 
   1   4   0       44.07       39.82     59.06 o 
   2   4   0      487.99      308.59     64.10 o 
   3   4   0      386.64      301.34     57.19 o 
   4   4   0     7040.69     7983.92    329.45 o 
   5   4   0       19.98       35.74     52.25 o 
   6   4   0     1101.07      787.50     58.62 o 
   7   4   0      420.14      447.84     53.16 o 
   8   4   0     3886.99     3133.46     86.18 o 
   9   4   0       18.24       37.03     55.04 o 
  10   4   0      185.11      317.57     58.57 o 
  11   4   0      253.39      232.26     57.43 o 
  12   4   0     1724.50     1608.69     62.77 o 
  13   4   0      311.68      308.06     50.86 o 
  14   4   0      453.92      447.18     55.27 o 
  15   4   0        0.01        9.40     53.25 o 
  16   4   0      128.78      131.72     52.41 o 
  17   4   0       54.76       70.37     49.41 o 
  18   4   0      252.51      122.24     53.33 o 
  19   4   0      366.13      309.49     57.38 o 
  20   4   0      296.76      262.07     61.27 o 
  21   4   0       10.15        4.69     54.94 o 
  22   4   0      476.85      396.27     70.83 o 
  23   4   0      124.37       96.94     73.74 o 
  24   4   0      330.69      355.97     82.60 o 
  25   4   0       92.36       75.49     71.88 o 
   1   5   0      332.98      195.85     50.07 o 
   2   5   0    26519.85    15714.54    292.46 o 
   3   5   0     2796.90     2278.80     91.67 o 
   4   5   0     1335.91     1014.78     64.59 o 
   5   5   0        0.40       43.90     50.44 o 
   6   5   0      935.83      901.05     65.94 o 
   7   5   0     1038.82      832.10     63.99 o 
   8   5   0     3417.35     3470.85    101.72 o 
   9   5   0       36.57       21.80     56.73 o 
  10   5   0     3864.07     5757.36    163.14 o 
  11   5   0      237.38      275.15     56.55 o 
  12   5   0      421.60      496.20     52.31 o 
  13   5   0       16.85       19.20     46.40 o 
  14   5   0      191.24      221.21     46.47 o 
  15   5   0      116.59      182.47     52.06 o 
  16   5   0       94.75      118.56     48.82 o 
  17   5   0      373.77      345.55     52.93 o 
  18   5   0      102.08      183.68     55.72 o 
  19   5   0       69.95       52.36     47.98 o 
  20   5   0      566.61      609.71     59.56 o 
  21   5   0       28.44       29.51     58.67 o 
  22   5   0      236.40      223.22     63.28 o 
  23   5   0        3.44       57.79     59.41 o 
  24   5   0      364.84      312.95     83.46 o 
   0   6   0    14312.18     7305.42    148.18 o 
   1   6   0     2968.83     1320.09     64.86 o 
   2   6   0      568.34      926.38     61.46 o 
   3   6   0       45.28       42.44     46.28 o 
   4   6   0     2711.75     3022.79     95.30 o 
   5   6   0     2466.54     2346.03    134.34 o 
   6   6   0     6033.88     5316.32     96.78 o 
   7   6   0       79.11       84.92     50.93 o 
   8   6   0      711.26      502.05     58.59 o 
   9   6   0      639.30      767.78     55.69 o 
  10   6   0      311.29      299.22     52.59 o 
  11   6   0       56.93       34.40     47.77 o 
  12   6   0      169.04      149.08     46.70 o 
  13   6   0       39.78       50.42     47.31 o 
  14   6   0       49.80       60.65     45.97 o 
  15   6   0      139.64      185.96     46.30 o 
  16   6   0      248.93      247.20     49.91 o 
  17   6   0      179.98      195.90     49.45 o 
  18   6   0      247.22      229.62     58.38 o 
  19   6   0       31.05       43.47     56.96 o 
  20   6   0      446.80      512.06     56.51 o 
  21   6   0       20.42       32.53     52.81 o 
  22   6   0      202.04      187.41     64.79 o 
  23   6   0       19.90       43.31     65.93 o 
  24   6   0       57.19       56.27     64.43 o 
   1   7   0       39.98       15.58     43.33 o 
   2   7   0     5019.35     2669.92     74.74 o 
   3   7   0     6236.68     4144.80    140.50 o 
   4   7   0     8439.83     7173.64    234.12 o 
   5   7   0     3135.45     2568.03     75.42 o 
   6   7   0     1377.40     1526.17     62.49 o 
   7   7   0      716.85      599.35     50.24 o 
   8   7   0     3165.66     2981.64     77.10 o 
   9   7   0      384.22      374.24     55.17 o 
  10   7   0      504.55      622.81     61.48 o 
  11   7   0       41.63        2.62     48.35 o 
  12   7   0      483.72      395.65     54.70 o 
  13   7   0      338.09      310.44     50.75 o 
  14   7   0       75.52       85.23     51.89 o 
  15   7   0       76.81       49.99     50.52 o 
  16   7   0     1194.07     1189.01     59.93 o 
  17   7   0      802.85      815.02     57.12 o 
  18   7   0      561.90      602.55     55.69 o 
  19   7   0        0.98       19.62     59.98 o 
  20   7   0      416.37      367.97     55.17 o 
  21   7   0      196.48      197.34     57.79 o 
  22   7   0      707.99      723.89     66.68 o 
  23   7   0        7.21       31.30     63.26 o 
  24   7   0       75.38       74.39     68.37 o 
   0   8   0      367.27      210.37     66.51 o 
   1   8   0       56.49       22.95     42.23 o 
   2   8   0      995.37      839.61     56.78 o 
   3   8   0       57.09       36.07     46.57 o 
   4   8   0      185.94      209.87     48.29 o 
   5   8   0      165.65      162.96     51.96 o 
   6   8   0     3031.92     3929.01    117.75 o 
   7   8   0        4.08        2.00     45.64 o 
   8   8   0      176.90      178.46     48.74 o 
   9   8   0       44.42       38.51     46.46 o 
  10   8   0      319.89      370.90     43.46 o 
  11   8   0      242.13      190.38     43.99 o 
  12   8   0     1091.91     1232.98     59.69 o 
  13   8   0       47.01       79.75     55.74 o 
  14   8   0      272.44      208.68     52.89 o 
  15   8   0       14.59       12.31     51.51 o 
  16   8   0      772.03      615.91     57.56 o 
  17   8   0        0.13       22.73     52.05 o 
  18   8   0      306.59      307.05     55.71 o 
  19   8   0       36.51       60.23     58.91 o 
  20   8   0      253.31      212.26     59.69 o 
  21   8   0       44.44       94.53     50.91 o 
  22   8   0      417.40      490.07     60.98 o 
  23   8   0        0.02       48.20     65.45 o 
   1   9   0      156.38       92.88     41.21 o 
   2   9   0       57.28       35.10     41.07 o 
   3   9   0        1.84       36.44     48.42 o 
   4   9   0      830.92      918.12     50.19 o 
   5   9   0      189.62      155.15     41.38 o 
   6   9   0      799.71      764.48     57.24 o 
   7   9   0        6.94       18.07     39.98 o 
   8   9   0      131.92      157.45     41.79 o 
   9   9   0        0.66       45.54     44.60 o 
  10   9   0       23.76       60.10     52.93 o 
  11   9   0      357.91      310.02     56.03 o 
  12   9   0      668.69      584.91     57.68 o 
  13   9   0      239.72      218.14     45.69 o 
  14   9   0      229.74      195.61     53.46 o 
  15   9   0       55.76      110.04     51.55 o 
  16   9   0      446.03      489.82     53.21 o 
  17   9   0       22.78       91.86     48.54 o 
  18   9   0      218.54      216.03     49.46 o 
  19   9   0       15.41       33.40     49.62 o 
  20   9   0      355.66      329.82     53.55 o 
  21   9   0       25.36       -6.72     56.85 o 
  22   9   0       18.23       37.62     60.51 o 
  23   9   0        3.73       23.21     65.03 o 
   0  10   0     1234.56      961.74     70.04 o 
   1  10   0      118.96       59.54     39.94 o 
   2  10   0      297.56      507.35     42.87 o 
   3  10   0      530.31      432.06     42.85 o 
   4  10   0      402.12      378.85     46.90 o 
   5  10   0        5.56       21.98     40.05 o 
   6  10   0       48.90       82.27     45.69 o 
   7  10   0        0.28       24.14     38.23 o 
   8  10   0      443.39      417.00     54.15 o 
   9  10   0       49.39       85.51     42.71 o 
  10  10   0      473.67      446.47     51.93 o 
  11  10   0      180.52      288.52     51.57 o 
  12  10   0      280.42      360.46     48.76 o 
  13  10   0        6.63       20.05     47.80 o 
  14  10   0      359.67      348.85     57.18 o 
  15  10   0      122.51       65.60     55.54 o 
  16  10   0       57.28       38.81     54.44 o 
  17  10   0        0.07       24.50     52.71 o 
  18  10   0      334.06      366.80     52.89 o 
  19  10   0       99.81      124.00     58.61 o 
  20  10   0       89.62       63.93     59.83 o 
  21  10   0      111.90      104.77     62.68 o 
  22  10   0      134.08      126.28     76.54 o 
   1  11   0       82.36       72.82     38.68 o 
   2  11   0     2469.82     2458.66     60.76 o 
   3  11   0      770.49      788.61     45.19 o 
   4  11   0      345.88      375.09     41.89 o 
   5  11   0      158.85      155.69     38.26 o 
   6  11   0      390.56      404.43     48.66 o 
   7  11   0        0.24      -18.14     40.07 o 
   8  11   0      157.38      185.96     44.46 o 
   9  11   0        9.60       40.05     47.06 o 
  10  11   0      532.81      664.62     50.50 o 
  11  11   0        0.52       55.43     48.80 o 
  12  11   0       79.55       88.00     50.04 o 
  13  11   0       55.97       54.85     50.00 o 
  14  11   0      488.91      425.61     57.89 o 
  15  11   0        7.69       11.50     52.95 o 
  16  11   0      180.41      161.98     48.30 o 
  17  11   0      166.66      168.50     47.13 o 
  18  11   0      199.58      135.69     50.94 o 
  19  11   0       31.50       12.04     48.58 o 
  20  11   0      161.72      217.28     55.87 o 
  21  11   0        0.53        4.18     55.66 o 
   0  12   0     1073.20      989.94     75.22 o 
   1  12   0      123.69      113.53     38.49 o 
   2  12   0      157.27      135.38     40.67 o 
   3  12   0       25.04       63.87     45.05 o 
   4  12   0       66.61       85.27     41.09 o 
   5  12   0        0.00       14.19     43.05 o 
   6  12   0      432.52      399.31     44.67 o 
   7  12   0       63.47       64.29     42.09 o 
   8  12   0      119.81       69.55     40.51 o 
   9  12   0      176.29      244.33     50.38 o 
  10  12   0      460.85      538.38     51.09 o 
  11  12   0       10.79       66.90     45.14 o 
  12  12   0      327.13      224.15     51.85 o 
  13  12   0      665.39      653.56     57.34 o 
  14  12   0      591.74      630.40     57.43 o 
  15  12   0       33.53       92.16     46.65 o 
  16  12   0      257.93      245.40     45.36 o 
  17  12   0       10.92       -1.92     47.21 o 
  18  12   0       66.23      134.04     53.42 o 
  19  12   0       35.31       40.31     54.24 o 
  20  12   0       73.83       78.74     60.59 o 
   1  13   0      437.03      448.03     46.97 o 
   2  13   0      197.84      186.73     45.43 o 
   3  13   0        5.93       26.15     42.33 o 
   4  13   0      360.83      402.79     43.28 o 
   5  13   0        0.47       25.20     36.32 o 
   6  13   0       58.75       54.88     42.61 o 
   7  13   0       30.83       21.28     38.70 o 
   8  13   0      766.71      867.17     85.93 o 
   9  13   0      254.55      271.88     46.90 o 
  10  13   0      106.44      173.89     48.06 o 
  11  13   0      105.01      108.31     44.99 o 
  12  13   0     1371.15     1271.77     54.09 o 
  13  13   0      244.32      268.31     57.61 o 
  14  13   0      422.15      480.00     52.50 o 
  15  13   0        7.42       -0.12     45.23 o 
  16  13   0      180.37      142.48     47.84 o 
  17  13   0       80.57       98.89     61.55 o 
  18  13   0       55.62       23.32     53.17 o 
  19  13   0       25.04       29.82     55.40 o 
  20  13   0       21.16       10.01     56.93 o 
   0  14   0     4683.02     4928.40    100.33 o 
   1  14   0      847.62      785.24     51.08 o 
   2  14   0      811.71      855.19     48.37 o 
   3  14   0       45.40       68.66     41.18 o 
   4  14   0       39.66       76.82     41.32 o 
   5  14   0       22.10       49.90     39.82 o 
   6  14   0      805.14      764.31     49.92 o 
   7  14   0        1.20      -27.11     45.47 o 
   8  14   0      385.50      428.93     53.59 o 
   9  14   0       46.00      100.39     42.23 o 
  10  14   0     2124.46     2478.85     70.29 o 
  11  14   0       62.73       77.86     53.15 o 
  12  14   0      916.16      959.99     50.93 o 
  13  14   0        0.24       38.88     40.80 o 
  14  14   0      273.03      345.19     51.50 o 
  15  14   0       27.28       62.25     52.92 o 
  16  14   0      385.00      386.15     61.47 o 
  17  14   0        8.49       30.14     49.26 o 
  18  14   0       32.96       43.79     54.10 o 
  19  14   0       16.62       67.49     60.81 o 
   1  15   0      152.40      154.05     48.07 o 
   2  15   0     1207.58     1053.89     51.48 o 
   3  15   0      467.54      421.03     41.46 o 
   4  15   0      138.74       70.13     45.16 o 
   5  15   0      304.97      286.82     42.77 o 
   6  15   0      157.86      161.82     41.31 o 
 -25   1   0       38.14       96.88    100.59 o 
 -23   1   0       48.40       23.00     65.74 o 
 -21   1   0      223.86      236.16     64.93 o 
 -19   1   0        3.08       52.82     59.42 o 
 -17   1   0        1.08        7.41     49.23 o 
 -15   1   0      176.54      102.91     51.55 o 
 -13   1   0      821.48      791.07     53.19 o 
 -11   1   0      177.59       72.24     48.21 o 
  -9   1   0      462.54      446.56     54.69 o 
  -7   1   0       37.96       14.83     50.74 o 
  -5   1   0      381.05      191.51     87.00 o 
  -3   1   0      940.32      414.76    112.29 o 
   7  15   0        0.04        6.22     40.26 o 
   8  15   0      139.20      162.33     43.59 o 
   9  15   0      256.32      279.83     53.28 o 
  10  15   0       85.68      110.16     56.79 o 
  11  15   0       11.32       55.95     53.54 o 
  12  15   0       59.24       70.09     50.85 o 
  13  15   0        1.60       75.94     54.58 o 
  14  15   0      488.16      362.83     45.01 o 
  15  15   0       12.79       46.48     48.24 o 
  16  15   0       25.87       17.11     52.26 o 
  17  15   0        3.82       34.15     49.70 o 
   0  16   0     2680.98     2421.59    228.45 o 
   1  16   0      693.67      553.77     53.22 o 
   2  16   0      403.48      404.62     45.98 o 
   3  16   0       42.01       59.05     37.51 o 
   4  16   0      181.40      194.66     44.80 o 
   5  16   0       78.49       61.72     41.47 o 
   6  16   0      353.74      386.09     43.89 o 
   7  16   0      124.89      133.38     49.10 o 
   8  16   0      134.39      172.38     54.98 o 
   9  16   0       71.69      147.59     49.55 o 
  10  16   0      138.98      119.61     42.37 o 
  11  16   0        0.78      -29.24     49.47 o 
  12  16   0       11.32       15.97     50.78 o 
  13  16   0       33.44       40.46     50.58 o 
  14  16   0       31.78       72.13     47.74 o 
  15  16   0        0.22       24.31     44.97 o 
  16  16   0       42.83       22.17     54.59 o 
   1  17   0      104.90      105.85     46.83 o 
   2  17   0       60.31       78.93     37.53 o 
   3  17   0      124.91      161.38     39.68 o 
   4  17   0      334.20      367.00     44.84 o 
   5  17   0       91.64       81.77     42.43 o 
   6  17   0      820.63      917.37     49.40 o 
   7  17   0       15.76       43.91     51.94 o 
   8  17   0       13.63       35.38     40.48 o 
   9  17   0      161.62      136.48     41.89 o 
  10  17   0       83.10       87.96     46.39 o 
  11  17   0       48.77       50.10     46.50 o 
  12  17   0      154.59      153.78     47.07 o 
  13  17   0       11.21       43.13     49.38 o 
  14  17   0       13.18       15.44     59.06 o 
   0  18   0     1399.60     1627.21     73.13 o 
   1  18   0       34.43       51.81     38.34 o 
   2  18   0      141.39      119.70     40.78 o 
   3  18   0       34.19       51.65     42.21 o 
   4  18   0      689.30      693.19     46.94 o 
   5  18   0       53.30       17.74     45.45 o 
   6  18   0       40.37       49.50     48.48 o 
   7  18   0       48.61       22.70     38.89 o 
   8  18   0      281.73      321.33     58.04 o 
   9  18   0       34.01       92.10     51.34 o 
  10  18   0      217.03      168.89     57.96 o 
  11  18   0        2.36       38.16     54.42 o 
  12  18   0      125.27      100.23     55.41 o 
  13  18   0        7.55       21.45     53.50 o 
   1  19   0       57.17        1.72     42.43 o 
   2  19   0      371.10      337.82     46.99 o 
   3  19   0       49.47       66.22     40.38 o 
   4  19   0        3.79       30.68     45.07 o 
   5  19   0       83.72       25.48     43.26 o 
   6  19   0      396.02      350.66     49.69 o 
   7  19   0       18.99       42.16     48.90 o 
   8  19   0      157.54       98.33     54.61 o 
   9  19   0       24.29       36.57     44.44 o 
  10  19   0       18.17       70.94     46.99 o 
   0  20   0      431.87      327.49     81.54 o 
   1  20   0      130.71      106.74     50.68 o 
   2  20   0      327.98      254.67     46.08 o 
   3  20   0      219.89      161.01     44.32 o 
   4  20   0      262.42      178.75     50.44 o 
   5  20   0       65.96       46.06     47.17 o 
   6  20   0      127.31      106.10     55.72 o 
   7  20   0        4.01       21.27     44.96 o 
   4   0   1     5915.47     7213.06    237.59 o 
   6   0   1      175.54      237.48     64.57 o 
   8   0   1     4576.96     5176.68    102.30 o 
  10   0   1      767.60      469.72     63.36 o 
  12   0   1      657.60      838.83     61.51 o 
  14   0   1      332.00      328.71     53.44 o 
  16   0   1      259.86      296.90     50.14 o 
  18   0   1      243.01      359.66     69.18 o 
  20   0   1       27.30       61.91     61.78 o 
  22   0   1      433.58      494.68     79.18 o 
  24   0   1       84.40       90.10     84.99 o 
   3   1   1      747.86      142.20     57.99 o 
   4   1   1      319.42      508.93     57.98 o 
   5   1   1     3219.20     1892.40     65.75 o 
   6   1   1      298.53      237.13     40.66 o 
   7   1   1      601.30      484.46     42.69 o 
   8   1   1    10024.25    12711.90    309.45 o 
   9   1   1      928.92     1536.88     47.65 o 
  10   1   1     1857.29     2873.90     76.25 o 
  11   1   1      389.04      368.03     38.24 o 
  12   1   1      237.49      135.68     38.38 o 
  13   1   1     2588.12     2731.27     50.76 o 
  14   1   1      375.79      439.83     37.69 o 
  15   1   1      267.12      257.40     39.67 o 
  16   1   1       49.22       88.18     36.30 o 
  17   1   1      530.24      550.56     41.84 o 
  18   1   1       60.93       65.57     37.76 o 
  19   1   1       17.53       73.29     43.23 o 
  20   1   1       58.45       48.42     44.94 o 
  21   1   1      517.04      477.41     54.18 o 
  22   1   1      103.37      126.08     51.45 o 
  23   1   1      196.16      193.98     52.33 o 
  24   1   1      139.37      136.77     57.50 o 
  25   1   1       68.91       46.04     61.91 o 
   1   2   1     2236.89     6442.83    232.72 o 
   2   2   1     2753.72     5846.67    208.51 o 
   3   2   1     3481.37     3957.40    120.05 o 
   4   2   1    21515.75    19534.27    477.80 o 
   5   2   1    13669.57    12924.38    311.23 o 
   6   2   1     4406.33     4373.04     75.09 o 
   7   2   1     2686.98     2743.59     55.81 o 
   8   2   1     6224.29     5488.38     69.51 o 
   9   2   1     3508.81     3479.56     58.01 o 
  10   2   1     1471.92     2240.59     49.13 o 
  11   2   1      110.98       77.89     36.04 o 
  12   2   1     2906.21     3324.36     57.28 o 
  13   2   1     3367.91     3529.53     54.14 o 
  14   2   1     3470.64     3820.69     56.48 o 
  15   2   1      560.95      594.88     41.64 o 
  16   2   1      117.40      177.47     36.10 o 
  17   2   1      503.22      588.99     41.25 o 
  18   2   1      123.90      144.74     38.07 o 
  19   2   1      108.46       94.76     41.99 o 
  20   2   1      227.24      265.20     46.30 o 
  21   2   1      202.92      140.62     50.91 o 
  22   2   1      147.69      167.63     52.50 o 
  23   2   1       95.63      131.99     55.15 o 
  24   2   1      318.92      317.89     55.08 o 
  25   2   1       70.46      113.70     58.88 o 
   0   3   1     6121.62     9781.52    180.44 o 
   1   3   1      961.74     2436.64     66.38 o 
   2   3   1     7096.37     5279.47    180.56 o 
   3   3   1    26592.04    26811.29    678.52 o 
   4   3   1    37321.16    37159.36    839.78 o 
   5   3   1     7912.98     6141.43    138.34 o 
   6   3   1     3246.41     2947.62     59.28 o 
   7   3   1     3400.96     3307.86     78.43 o 
   8   3   1     2045.01     2887.66     68.47 o 
   9   3   1     1348.60     2235.37     49.04 o 
  10   3   1     1640.86     2015.06     47.61 o 
  11   3   1     1171.27     1311.97     43.34 o 
  12   3   1      876.12      783.56     41.85 o 
  13   3   1      973.85     1111.12     38.14 o 
  14   3   1      836.16      880.44     39.64 o 
  15   3   1      154.10      181.76     35.34 o 
  16   3   1      529.27      554.39     39.48 o 
  17   3   1      392.73      356.25     36.67 o 
  18   3   1      261.95      298.93     39.15 o 
  19   3   1      322.82      437.02     40.70 o 
  20   3   1      488.57      586.15     47.53 o 
  21   3   1      652.17      813.30     50.84 o 
  22   3   1       96.26      129.72     51.62 o 
  23   3   1      198.12      155.07     50.23 o 
  24   3   1       22.18       21.24     56.72 o 
  25   3   1       73.41       65.53     56.28 o 
   1   4   1    21358.46    22926.23    469.61 o 
   2   4   1     4635.26     4730.58     99.72 o 
   3   4   1     3479.07     2977.22     63.84 o 
   4   4   1    14335.81    14415.93    283.38 o 
   5   4   1     4306.45     3602.17     84.29 o 
   6   4   1     4897.10     5262.70     63.75 o 
   7   4   1     1113.07     1353.45     46.50 o 
   8   4   1     2758.38     2571.03     51.41 o 
   9   4   1     7137.08     6562.66    151.65 o 
  10   4   1     1096.04     1110.36     42.08 o 
  11   4   1     4270.68     4901.80     75.33 o 
  12   4   1     3003.86     3140.79     76.55 o 
  13   4   1     1263.95     1328.86     42.08 o 
  14   4   1      561.24      564.15     40.51 o 
  15   4   1      548.63      597.44     36.44 o 
  16   4   1      194.24      198.22     35.21 o 
  17   4   1      464.61      555.80     40.99 o 
  18   4   1      235.55      305.28     39.32 o 
  19   4   1      218.91      238.80     41.00 o 
  20   4   1      139.40      137.22     41.74 o 
  21   4   1      531.22      596.90     49.56 o 
  22   4   1      384.16      451.70     52.22 o 
  23   4   1       77.71       35.43     49.19 o 
  24   4   1       68.75       86.35     52.59 o 
  25   4   1       86.23      105.75     60.69 o 
   0   5   1    14239.29    24241.58    569.33 o 
   1   5   1     4512.22     5905.08     99.26 o 
   2   5   1     1896.87     1525.06     44.58 o 
   3   5   1     4519.75     4756.98    133.66 o 
   4   5   1     6027.56     6031.07    165.82 o 
   5   5   1      518.44      426.00     36.99 o 
   6   5   1     1505.18     1582.69     43.95 o 
   7   5   1     3390.42     4318.67     80.97 o 
   8   5   1     1391.35     1578.76     46.56 o 
   9   5   1     1102.35     1103.07     39.57 o 
  10   5   1      660.51      717.77     40.07 o 
  11   5   1      674.27      840.90     38.24 o 
  12   5   1      510.03      463.20     34.99 o 
  13   5   1      481.07      525.68     37.56 o 
  14   5   1      313.49      320.05     35.77 o 
  15   5   1      880.05      765.85     39.53 o 
  16   5   1      290.49      232.01     36.40 o 
  17   5   1       58.94       80.18     37.15 o 
  18   5   1      205.21      157.41     36.16 o 
  19   5   1      370.54      295.42     42.82 o 
  20   5   1      300.49      268.57     44.02 o 
  21   5   1      289.88      241.15     40.65 o 
  22   5   1      283.58      269.58     44.48 o 
  23   5   1      159.46      151.66     44.02 o 
  24   5   1       45.68       66.22     51.33 o 
   1   6   1     1784.76     2974.51     50.82 o 
   2   6   1     2910.14     4365.87     56.21 o 
   3   6   1     2002.19     2728.45     71.27 o 
   4   6   1      529.01      732.95     38.22 o 
   5   6   1      409.44      349.80     36.07 o 
   6   6   1     3823.52     3651.38     87.07 o 
   7   6   1     2120.53     2632.08     67.12 o 
   8   6   1      579.51      501.03     38.82 o 
   9   6   1      832.82      880.48     36.03 o 
  10   6   1      529.14      482.34     36.86 o 
  11   6   1      368.79      264.41     36.44 o 
  12   6   1      230.03      227.38     30.96 o 
  13   6   1      123.58      143.14     35.11 o 
  14   6   1       80.09       74.13     35.29 o 
  15   6   1      404.57      433.99     35.65 o 
  16   6   1      291.15      303.80     36.38 o 
  17   6   1      830.19      686.58     42.11 o 
  18   6   1      260.21      202.24     35.03 o 
  19   6   1      234.58      186.88     41.58 o 
  20   6   1       23.95       55.80     41.54 o 
  21   6   1      295.56      255.51     40.95 o 
  22   6   1      685.36      594.53     49.97 o 
  23   6   1       80.28       59.96     49.56 o 
  24   6   1       53.24       51.94     43.90 o 
   0   7   1     2037.02     2339.57     81.65 o 
   1   7   1      867.46     1809.61     41.30 o 
   2   7   1     1771.56     2039.67     45.43 o 
   3   7   1     6339.69     5900.74    107.45 o 
   4   7   1     5404.08     4755.08    102.87 o 
   5   7   1     4703.40     4871.54    108.55 o 
   6   7   1     1251.85     1233.26     46.66 o 
   7   7   1     3814.72     3292.07     83.30 o 
   8   7   1     4586.50     4795.86    107.38 o 
   9   7   1     1963.22     1927.60     43.93 o 
  10   7   1     1121.61     1181.38     39.48 o 
  11   7   1      754.32      706.57     38.97 o 
  12   7   1      731.38      656.71     37.62 o 
  13   7   1      779.57      944.14     37.98 o 
  14   7   1      141.85      182.05     34.68 o 
  15   7   1      332.89      316.09     37.19 o 
  16   7   1      147.05      195.62     35.96 o 
  17   7   1      557.47      566.38     39.20 o 
  18   7   1      434.72      457.35     36.97 o 
  19   7   1       28.56       46.25     35.87 o 
  20   7   1      197.37      217.47     37.38 o 
  21   7   1      227.13      224.70     41.99 o 
  22   7   1      420.01      412.83     42.78 o 
  23   7   1       22.60       59.59     46.51 o 
  24   7   1       43.18       60.58     53.01 o 
   1   8   1      638.15      598.80     37.94 o 
   2   8   1     1193.32     1617.99     47.10 o 
   3   8   1     2992.92     3530.10     86.22 o 
   4   8   1     1649.23     1384.01     40.73 o 
   5   8   1      789.30      807.03     33.93 o 
   6   8   1      505.38      526.04     32.63 o 
   7   8   1      609.72      538.83     33.39 o 
   8   8   1      655.65      518.32     36.01 o 
   9   8   1      167.13      187.10     35.45 o 
  10   8   1      180.28      150.65     32.82 o 
 -25   2   0       17.15       41.94     78.97 o 
 -23   2   0      109.52      122.29     74.18 o 
 -21   2   0       59.62       11.81     55.59 o 
 -19   2   0      261.84      180.76     61.27 o 
 -17   2   0      105.13      168.84     51.06 o 
 -15   2   0     1405.98     1447.07     72.12 o 
 -13   2   0      192.96      253.19     59.35 o 
 -11   2   0     1393.09     1562.16     69.68 o 
  -9   2   0     2671.22     1385.69     78.35 o 
  -7   2   0     1296.54     1287.37     95.87 o 
  -5   2   0    15135.83    10768.77    191.21 o 
  -3   2   0    11416.76     6308.66    220.98 o 
  11   8   1      477.49      521.36     38.68 o 
  12   8   1      171.81      217.58     39.38 o 
  13   8   1        7.95       74.76     35.68 o 
  14   8   1      152.68      141.16     37.15 o 
  15   8   1       72.86      120.47     37.10 o 
  16   8   1      297.21      328.54     37.16 o 
  17   8   1      779.14      724.90     37.63 o 
  18   8   1       66.28       97.39     35.26 o 
  19   8   1       22.53       55.99     35.73 o 
  20   8   1      166.07      150.55     39.59 o 
  21   8   1      324.74      315.84     38.15 o 
  22   8   1       52.44       53.76     38.93 o 
  23   8   1       24.06       33.21     44.92 o 
   0   9   1     2875.16     4234.78     76.88 o 
   1   9   1     1110.27     1149.40     36.50 o 
   2   9   1      197.81      334.04     33.94 o 
   3   9   1     2132.30     2207.38     56.51 o 
   4   9   1     1309.13     1388.63     36.01 o 
   5   9   1     1060.92     1146.56     39.17 o 
   6   9   1      206.18      225.32     32.89 o 
   7   9   1      209.11      217.35     33.07 o 
   8   9   1      675.69      921.00     35.38 o 
   9   9   1      450.16      403.74     35.19 o 
  10   9   1      532.40      594.10     35.72 o 
  11   9   1      873.80      977.69     36.61 o 
  12   9   1      309.94      301.04     35.51 o 
  13   9   1      930.43      975.51     41.04 o 
  14   9   1      236.52      292.30     36.69 o 
  15   9   1      110.87      173.19     37.50 o 
  16   9   1       74.54       55.10     37.36 o 
  17   9   1      129.91      152.26     37.87 o 
  18   9   1      133.24      129.63     39.26 o 
  19   9   1       66.89       61.66     35.96 o 
  20   9   1      360.18      364.38     38.65 o 
  21   9   1       71.80       60.22     40.91 o 
  22   9   1      197.23      153.41     42.37 o 
  23   9   1       28.26       51.23     43.87 o 
   1  10   1      456.38      444.30     32.13 o 
   2  10   1      537.17      597.93     33.77 o 
   3  10   1      390.13      353.30     32.42 o 
   4  10   1      374.42      415.06     31.43 o 
   5  10   1      640.23      634.35     31.54 o 
   6  10   1      608.31      548.59     33.50 o 
   7  10   1      354.18      321.44     31.95 o 
   8  10   1      552.71      576.23     35.52 o 
   9  10   1      846.33      706.64     38.00 o 
  10  10   1        8.11       66.51     32.23 o 
  11  10   1      435.30      443.44     37.13 o 
  12  10   1      147.17      225.97     32.57 o 
  13  10   1      388.79      397.12     35.94 o 
  14  10   1      337.43      319.35     39.17 o 
  15  10   1      129.31      124.99     36.20 o 
  16  10   1       70.62       95.07     34.60 o 
  17  10   1      158.96      172.79     37.51 o 
  18  10   1      228.71      234.04     39.42 o 
  19  10   1       64.93       42.75     39.49 o 
  20  10   1       48.08       22.26     42.16 o 
  21  10   1       94.05      145.44     47.05 o 
  22  10   1      156.94       90.05     46.16 o 
   0  11   1       89.09      104.23     46.43 o 
   1  11   1      183.91      282.84     28.69 o 
   2  11   1      134.79      133.35     30.41 o 
   3  11   1      174.99      153.76     29.71 o 
   4  11   1      166.87      165.71     28.70 o 
   5  11   1      246.98      227.85     29.23 o 
   6  11   1      279.01      241.48     27.65 o 
   7  11   1      768.35      964.60     37.60 o 
   8  11   1      817.25      799.67     35.57 o 
   9  11   1      845.88      891.99     39.52 o 
  10  11   1      236.31      275.54     31.74 o 
  11  11   1       21.12       70.69     32.35 o 
  12  11   1      256.47      254.97     32.08 o 
  13  11   1      238.45      233.76     37.05 o 
  14  11   1       73.83       94.73     34.27 o 
  15  11   1      124.59      134.12     34.44 o 
  16  11   1       55.55       88.73     38.16 o 
  17  11   1       76.74       38.35     39.48 o 
  18  11   1      119.22      126.78     36.18 o 
  19  11   1      104.85       95.49     38.93 o 
  20  11   1      149.57      114.74     40.25 o 
  21  11   1      101.16       74.95     40.92 o 
   1  12   1      122.99      119.92     31.07 o 
   2  12   1      171.52      157.69     30.51 o 
   3  12   1      241.65      277.36     30.46 o 
   4  12   1      298.36      230.85     31.12 o 
   5  12   1      661.89      481.70     31.42 o 
   6  12   1      871.69     1033.06     37.86 o 
   7  12   1      595.77      573.40     32.15 o 
   8  12   1      386.37      457.43     35.04 o 
   9  12   1      111.16      126.31     29.76 o 
  10  12   1      581.48      593.67     32.86 o 
  11  12   1      644.72      579.89     36.01 o 
  12  12   1       94.00       86.45     30.64 o 
  13  12   1       88.06      100.82     33.21 o 
  14  12   1       32.97       52.42     34.58 o 
  15  12   1      417.03      376.98     36.70 o 
  16  12   1      349.65      334.78     35.54 o 
  17  12   1      103.41      175.42     38.08 o 
  18  12   1       33.31       74.13     40.55 o 
  19  12   1       71.76       75.80     44.30 o 
  20  12   1       11.47       24.08     40.76 o 
   0  13   1      979.77      809.01     49.24 o 
   1  13   1      378.22      391.29     33.00 o 
   2  13   1       57.79       57.94     30.64 o 
   3  13   1      238.78      226.33     30.66 o 
   4  13   1      237.93      216.16     28.64 o 
   5  13   1       52.99       40.92     29.50 o 
   6  13   1      103.19       92.52     27.69 o 
   7  13   1       65.01      141.23     32.45 o 
   8  13   1       36.85       38.23     31.68 o 
   9  13   1      221.88      159.55     38.66 o 
  10  13   1      286.06      250.04     34.20 o 
  11  13   1      126.14      146.57     36.40 o 
  12  13   1        6.09        4.22     37.38 o 
  13  13   1      124.81      109.38     32.07 o 
  14  13   1       60.71       61.56     34.38 o 
  15  13   1       40.53        0.73     34.21 o 
  16  13   1      114.43      163.41     36.18 o 
  17  13   1       37.39       77.73     39.57 o 
  18  13   1       14.60       25.58     36.67 o 
  19  13   1       11.11       12.08     40.12 o 
  20  13   1       14.81       26.60     40.68 o 
   1  14   1      376.53      324.26     30.96 o 
   2  14   1      349.02      313.90     30.53 o 
   3  14   1      576.92      510.22     30.50 o 
   4  14   1      785.46      745.01     31.24 o 
   5  14   1      381.08      300.23     31.11 o 
   6  14   1      251.30      222.44     30.38 o 
   7  14   1      259.40      229.10     30.37 o 
   8  14   1      198.42      205.92     34.32 o 
   9  14   1      189.44      165.98     33.92 o 
  10  14   1      147.00      157.42     32.68 o 
  11  14   1      201.46      230.50     34.92 o 
  12  14   1      150.01      245.98     37.31 o 
  13  14   1      137.35      161.63     31.48 o 
  14  14   1       87.54       92.55     34.86 o 
  15  14   1      112.24      118.18     36.75 o 
  16  14   1      108.52       87.35     38.42 o 
  17  14   1        3.54       14.74     37.72 o 
  18  14   1       33.92       67.48     37.11 o 
   0  15   1      119.27      176.82     47.80 o 
   1  15   1      334.74      292.38     30.85 o 
   2  15   1       24.73       22.23     31.71 o 
   3  15   1      296.94      281.89     30.60 o 
   4  15   1      536.18      550.83     31.32 o 
   5  15   1      452.32      433.25     29.57 o 
   6  15   1       91.26       76.71     31.02 o 
   7  15   1      274.25      281.47     33.68 o 
   8  15   1      128.07       73.51     32.66 o 
   9  15   1      138.30      146.11     33.94 o 
  10  15   1      179.28      210.69     36.78 o 
  11  15   1      194.68      171.15     37.55 o 
  12  15   1      122.38      120.37     32.78 o 
  13  15   1      178.44      214.77     35.26 o 
  14  15   1      111.29      138.43     35.38 o 
  15  15   1       29.50       35.91     32.92 o 
  16  15   1       27.48       70.70     38.31 o 
  17  15   1       15.63       39.98     38.82 o 
   1  16   1      673.82      619.70     32.61 o 
   2  16   1      927.35      959.89     35.72 o 
   3  16   1      859.42      824.20     33.70 o 
   4  16   1      125.79      152.96     30.98 o 
   5  16   1      138.62      144.81     30.35 o 
   6  16   1      142.55      126.54     29.54 o 
   7  16   1      231.19      273.24     36.74 o 
   8  16   1      249.74      244.98     34.51 o 
   9  16   1      302.88      358.36     32.83 o 
  10  16   1       95.15       92.35     34.35 o 
  11  16   1       31.60       45.21     33.54 o 
  12  16   1        9.66        1.38     33.16 o 
  13  16   1       46.74       50.26     32.34 o 
  14  16   1       64.50       80.31     38.83 o 
  15  16   1       44.29       52.80     35.81 o 
  16  16   1       70.66       57.89     39.12 o 
   0  17   1     1623.71     1561.16     94.22 o 
   1  17   1     1059.28     1105.85     36.47 o 
   2  17   1      638.01      666.55     31.55 o 
   3  17   1      530.82      425.18     30.33 o 
   4  17   1      414.14      440.92     32.93 o 
   5  17   1      122.57      107.47     30.65 o 
   6  17   1      272.94      288.14     32.16 o 
   7  17   1      315.60      260.62     36.00 o 
   8  17   1      312.48      243.79     31.88 o 
   9  17   1      160.41      164.69     35.27 o 
  10  17   1        4.44       44.28     32.59 o 
  11  17   1        8.86       58.62     36.19 o 
  12  17   1       67.38       98.74     35.25 o 
  13  17   1       67.34       66.74     36.54 o 
  14  17   1      104.78       61.35     38.09 o 
   1  18   1      141.86      167.20     27.48 o 
   2  18   1      423.75      440.22     29.48 o 
   3  18   1      167.34      186.78     30.60 o 
   4  18   1       67.41       94.59     30.43 o 
   5  18   1      207.10      186.72     31.03 o 
   6  18   1       29.00       76.26     34.16 o 
   7  18   1       67.10       68.07     32.10 o 
   8  18   1       89.88       97.93     33.31 o 
   9  18   1      107.53       61.29     37.42 o 
  10  18   1       75.87       43.03     35.98 o 
  11  18   1       78.54       77.90     35.20 o 
  12  18   1      102.59       83.17     37.13 o 
  13  18   1       10.71       56.78     38.45 o 
   0  19   1      311.18      265.76     46.32 o 
   1  19   1      232.21      227.20     31.71 o 
   2  19   1       97.18      106.51     30.71 o 
   3  19   1      169.96      147.15     32.31 o 
   4  19   1       52.09       61.53     31.15 o 
   5  19   1       60.30       62.07     33.34 o 
   6  19   1       76.12       63.52     33.26 o 
   7  19   1       92.62       81.17     38.41 o 
   8  19   1       90.63       92.09     33.01 o 
   9  19   1      117.19      135.40     36.06 o 
  10  19   1       85.87       63.46     32.89 o 
   1  20   1       29.28       19.91     30.84 o 
   2  20   1       77.88       56.19     32.22 o 
   3  20   1      113.44       96.19     31.81 o 
   4  20   1      217.19      174.90     33.51 o 
   5  20   1      106.49      112.60     35.47 o 
   6  20   1       44.75       43.23     32.89 o 
   7  20   1       42.97       58.42     34.64 o 
   2   0   2    11227.86     6284.40    377.75 o 
   4   0   2      527.26      894.32     98.97 o 
   6   0   2     6391.99     4750.85    255.23 o 
   8   0   2      311.61      145.61     66.25 o 
  10   0   2     3144.60     2938.12     89.55 o 
  12   0   2     1213.39     1307.91     68.06 o 
  14   0   2     1305.95     1482.15     69.63 o 
  16   0   2       91.56      154.44     55.28 o 
  18   0   2      615.34      640.40     66.47 o 
  20   0   2      117.00      121.93     69.74 o 
  22   0   2      752.08      791.33     80.92 o 
  24   0   2      139.19       74.69     77.69 o 
   2   1   2     2531.75     4813.81    165.51 o 
   3   1   2     3145.53     3859.07    107.96 o 
   4   1   2    23246.64    21495.57    319.36 o 
   5   1   2    11805.23    10882.29    206.36 o 
   6   1   2     4661.66     4615.74     79.43 o 
   7   1   2     2659.61     2528.91     59.80 o 
   8   1   2     5873.81     5192.08    114.14 o 
   9   1   2     3069.35     3135.53     72.49 o 
  10   1   2     1575.05     2155.65     52.19 o 
  11   1   2      133.23       68.94     36.67 o 
  12   1   2     3221.80     3692.90     61.99 o 
  13   1   2     3006.03     3141.69     53.83 o 
  14   1   2     3647.01     4104.53     56.33 o 
  15   1   2      532.36      587.01     37.87 o 
  16   1   2      126.47      172.88     36.54 o 
  17   1   2      541.56      646.74     39.49 o 
  18   1   2      112.87      131.07     42.99 o 
  19   1   2      111.66      114.32     45.92 o 
  20   1   2      224.06      315.19     48.26 o 
  21   1   2      229.31      168.58     49.59 o 
  22   1   2      160.15      189.93     51.50 o 
  23   1   2       84.18      113.78     53.59 o 
  24   1   2      273.04      264.92     50.09 o 
  25   1   2       78.76       50.50     57.88 o 
   0   2   2     1227.10      242.04     67.59 o 
   1   2   2    55970.11    26989.03    647.19 o 
   2   2   2      887.79      671.25     49.01 o 
   3   2   2     1336.97     1126.84     54.24 o 
   4   2   2      275.38      240.41     41.58 o 
   5   2   2    95111.91   108678.70   1796.79 o 
   6   2   2      434.85      435.37     43.53 o 
   7   2   2     7067.00     7762.63    123.53 o 
   8   2   2     1062.09      953.98     43.50 o 
   9   2   2     2044.40     1641.41     48.04 o 
  10   2   2      202.88      167.95     36.52 o 
  11   2   2     1032.00     1478.47     44.61 o 
  12   2   2      550.69      585.26     39.83 o 
  13   2   2     9334.25    10778.17    150.76 o 
  14   2   2      382.49      359.74     39.43 o 
  15   2   2      396.77      534.33     39.40 o 
  16   2   2       22.86       39.23     34.90 o 
  17   2   2     1138.83     1301.04     45.25 o 
  18   2   2      329.60      300.51     44.64 o 
  19   2   2      267.66      220.80     46.55 o 
  20   2   2        8.90       32.15     44.92 o 
  21   2   2      212.64      202.27     41.02 o 
  22   2   2       25.26       34.03     40.77 o 
  23   2   2      297.60      442.89     54.70 o 
  24   2   2      176.06      138.08     50.20 o 
  25   2   2      234.12      265.35     54.77 o 
   1   3   2     9430.40    18208.22    373.71 o 
   2   3   2     7914.29     9097.97    209.48 o 
   3   3   2    11516.99    13864.93    241.54 o 
   4   3   2    94351.23    95876.04   1457.16 o 
   5   3   2    10797.33     9313.93    252.67 o 
   6   3   2     1466.56     1384.61     48.91 o 
   7   3   2     7272.36     7427.06    127.55 o 
   8   3   2     1281.04     1099.11     41.73 o 
   9   3   2      385.11      495.92     40.84 o 
  10   3   2     2646.72     2797.65     50.51 o 
  11   3   2      319.95      224.42     36.49 o 
  12   3   2     1136.35     1248.52     40.75 o 
  13   3   2      223.85      257.49     36.84 o 
  14   3   2      489.04      584.01     36.81 o 
  15   3   2      307.47      428.05     36.58 o 
  16   3   2       90.37      107.57     35.12 o 
  17   3   2      727.85      624.48     42.60 o 
  18   3   2     1194.87     1254.09     47.68 o 
  19   3   2       70.65       53.53     38.81 o 
  20   3   2      509.92      478.47     46.84 o 
  21   3   2      181.46      171.69     43.63 o 
  22   3   2      358.22      389.22     44.72 o 
  23   3   2      341.17      285.60     47.84 o 
  24   3   2      241.37      271.09     50.20 o 
  25   3   2      118.06       75.67     56.16 o 
   0   4   2    14779.57    17104.74    358.37 o 
   1   4   2    13285.79    16527.85    354.81 o 
   2   4   2     4630.18     4002.91    102.02 o 
   3   4   2      621.70      352.06     40.58 o 
   4   4   2     2073.76     1589.46     47.93 o 
   5   4   2     9178.43     7427.89    176.35 o 
   6   4   2    12201.00    11332.47    191.35 o 
   7   4   2     7054.72     7289.61    130.95 o 
   8   4   2     1366.63     1308.96     42.59 o 
   9   4   2     1064.12     1231.22     41.52 o 
  10   4   2     3871.36     3872.92     72.13 o 
  11   4   2     2468.27     2666.50     51.02 o 
  12   4   2      713.80      800.68     35.92 o 
  13   4   2      130.69      137.02     33.67 o 
  14   4   2      667.91      713.33     35.40 o 
  15   4   2      808.68      745.52     35.98 o 
  16   4   2      361.69      370.77     37.09 o 
  17   4   2      164.92      183.00     39.88 o 
  18   4   2      649.30      683.76     46.79 o 
  19   4   2      255.88      254.41     44.10 o 
  20   4   2       29.44       48.56     39.99 o 
  21   4   2       30.17       45.16     39.91 o 
  22   4   2       64.96       58.57     44.03 o 
  23   4   2      101.79       73.38     44.13 o 
  24   4   2      209.85      182.29     51.75 o 
   1   5   2     3072.41     3394.67     75.22 o 
   2   5   2     2438.37     2716.63     76.21 o 
   3   5   2     1582.78     2530.90     52.05 o 
   4   5   2      205.14      266.89     35.81 o 
   5   5   2      401.03      382.74     39.03 o 
   6   5   2     2015.26     1746.38     43.70 o 
   7   5   2     2024.45     1470.09     43.96 o 
   8   5   2     4374.40     3998.43    101.83 o 
   9   5   2     6321.10     5830.52    116.16 o 
  10   5   2     5959.92     5867.48     90.04 o 
  11   5   2      364.00      428.66     34.37 o 
  12   5   2      394.01      370.59     34.89 o 
  13   5   2      258.75      221.15     32.40 o 
  14   5   2      625.89      702.99     35.17 o 
  15   5   2      172.40      162.14     35.08 o 
  16   5   2      369.08      307.88     32.42 o 
  17   5   2      545.90      573.21     41.43 o 
  18   5   2     1314.79     1441.73     47.44 o 
  19   5   2      246.41      305.27     41.92 o 
  20   5   2       49.23       67.75     43.35 o 
  21   5   2      162.56      219.50     46.98 o 
  22   5   2       87.52       83.36     43.99 o 
  23   5   2       92.33      111.45     48.53 o 
  24   5   2      105.25       97.83     55.62 o 
   0   6   2    14704.66    17174.41   1083.63 o 
   1   6   2     2434.77     5797.42     62.32 o 
   2   6   2      761.47      727.05     35.53 o 
   3   6   2      672.18      890.70     38.19 o 
   4   6   2     4113.84     4300.99     98.14 o 
   5   6   2     3165.71     3188.69     60.40 o 
   6   6   2      418.87      589.21     38.93 o 
   7   6   2     1261.49     1668.01     41.45 o 
   8   6   2     1549.30     1536.42     41.02 o 
   9   6   2     2594.30     2970.66     45.91 o 
  10   6   2      626.70      559.11     34.70 o 
  11   6   2      643.01      759.21     35.00 o 
  12   6   2       80.81       75.79     30.27 o 
  13   6   2      828.32      889.78     36.57 o 
  14   6   2      770.34      803.80     32.92 o 
  15   6   2      352.47      318.43     33.91 o 
  16   6   2      147.34      138.69     35.17 o 
  17   6   2     1048.02     1169.96     40.30 o 
  18   6   2       95.67       78.70     35.97 o 
  19   6   2      157.03      182.52     38.57 o 
  20   6   2      167.96      154.25     39.09 o 
  21   6   2      112.95      130.45     42.34 o 
  22   6   2       72.84       90.36     43.91 o 
  23   6   2      182.96      168.14     50.20 o 
  24   6   2       21.52       46.49     43.91 o 
   1   7   2      235.61      215.93     34.67 o 
   2   7   2      967.57     1127.06     39.60 o 
   3   7   2      192.72      101.89     32.84 o 
   4   7   2     2305.82     2764.42     57.75 o 
   5   7   2      321.09      368.52     32.65 o 
   6   7   2      926.95      889.48     38.77 o 
   7   7   2     2392.33     2463.79     43.50 o 
   8   7   2     1307.17     1408.96     43.17 o 
   9   7   2      650.21      789.78     36.22 o 
  10   7   2      197.75      225.07     31.67 o 
  11   7   2      184.17      428.03     34.99 o 
  12   7   2       24.89       39.52     29.22 o 
  13   7   2       38.29       51.13     32.25 o 
  14   7   2       77.01       66.80     30.00 o 
  15   7   2      163.40      130.38     35.58 o 
  16   7   2      119.09      124.66     34.36 o 
  17   7   2       69.73      123.23     33.83 o 
  18   7   2      217.87      216.62     37.03 o 
  19   7   2      243.10      231.57     37.82 o 
  20   7   2      113.60      120.91     40.42 o 
  21   7   2       40.01       41.60     40.01 o 
  22   7   2      331.27      305.34     43.52 o 
  23   7   2       16.26       42.61     46.19 o 
   0   8   2     6737.27     4767.01    180.81 o 
   1   8   2     4821.99     3431.51     75.17 o 
   2   8   2     3039.98     2780.98     67.94 o 
   3   8   2     1758.33     1535.65     41.61 o 
   4   8   2     5978.00     6026.48    107.95 o 
   5   8   2     2033.54     1870.14     46.61 o 
   6   8   2      129.83      128.71     31.35 o 
   7   8   2      559.23      693.88     33.74 o 
   8   8   2      339.99      382.74     35.06 o 
   9   8   2      870.68     1070.82     35.54 o 
  10   8   2     1292.43     1273.67     38.57 o 
  11   8   2      399.70      466.31     35.71 o 
  12   8   2      299.15      220.44     31.51 o 
  13   8   2      578.52      541.90     37.69 o 
  14   8   2      488.96      474.70     37.85 o 
  15   8   2      250.44      197.69     33.16 o 
  16   8   2      220.98      209.69     36.19 o 
  17   8   2      405.89      405.76     37.11 o 
  18   8   2       12.40       26.97     35.35 o 
  19   8   2       25.68       39.01     40.03 o 
  20   8   2       72.66       65.00     39.40 o 
  21   8   2      152.43      156.19     42.39 o 
  22   8   2        4.91       19.14     40.07 o 
  23   8   2       27.71       58.85     44.88 o 
   1   9   2      493.34      437.74     32.22 o 
   2   9   2      696.21      755.60     33.62 o 
   3   9   2     1449.50     1772.53     38.99 o 
   4   9   2     1553.41     1717.45     42.03 o 
   5   9   2     1263.21      936.24     35.74 o 
   6   9   2      853.42      656.36     34.17 o 
   7   9   2      215.11      182.48     29.93 o 
   8   9   2      318.45      365.59     32.47 o 
   9   9   2      402.20      353.88     31.30 o 
  10   9   2      122.14      107.12     31.03 o 
  11   9   2      245.04      244.97     34.95 o 
  12   9   2      336.18      381.43     34.86 o 
  13   9   2      447.59      435.15     39.05 o 
  14   9   2      759.05      798.57     39.91 o 
  15   9   2      168.82      140.46     39.26 o 
  16   9   2      226.62      178.63     37.57 o 
  17   9   2      151.17      111.81     35.50 o 
  18   9   2      110.33      141.97     39.44 o 
  19   9   2       55.12       77.03     38.75 o 
  20   9   2      182.20      210.13     42.47 o 
  21   9   2      115.37       86.15     41.89 o 
  22   9   2       27.85       53.56     41.65 o 
   0  10   2      777.62      730.17     42.77 o 
   1  10   2     1302.02     1013.20     35.45 o 
   2  10   2     1571.04     1563.56     43.69 o 
   3  10   2      163.84      184.14     30.21 o 
   4  10   2     1291.94     1498.94     36.32 o 
   5  10   2      827.76      896.43     33.42 o 
   6  10   2      550.47      463.81     33.13 o 
   7  10   2     1351.45     1685.46     37.68 o 
   8  10   2     1012.87     1012.25     37.22 o 
   9  10   2      405.74      425.09     32.87 o 
  10  10   2      666.64      671.36     33.28 o 
  11  10   2      131.63      136.26     33.16 o 
  12  10   2     1248.76     1425.37     40.21 o 
  13  10   2      328.35      286.36     36.61 o 
  14  10   2      547.61      631.96     40.78 o 
  15  10   2      100.45      119.41     36.22 o 
  16  10   2       99.91       97.89     37.07 o 
  17  10   2       83.53       69.19     34.31 o 
  18  10   2      287.46      219.05     36.62 o 
  19  10   2       94.74       63.71     40.12 o 
  20  10   2       14.43       58.24     42.32 o 
  21  10   2      114.70       95.34     44.91 o 
  22  10   2       79.79       82.18     42.24 o 
   1  11   2      278.08      307.97     31.64 o 
   2  11   2      481.93      446.10     31.51 o 
   3  11   2      414.37      605.86     28.81 o 
   4  11   2      514.25      444.23     28.54 o 
   5  11   2       42.62       90.87     26.75 o 
   6  11   2       31.97       59.24     29.57 o 
   7  11   2       69.50       68.79     27.91 o 
   8  11   2      203.40      235.36     32.09 o 
   9  11   2      106.55      185.59     33.52 o 
  10  11   2      145.13      184.97     31.94 o 
  11  11   2      156.98      175.47     34.60 o 
  12  11   2      146.70      150.32     35.19 o 
  13  11   2      137.28      127.51     36.22 o 
  14  11   2       49.42       68.71     36.59 o 
  15  11   2      380.42      385.82     38.33 o 
  16  11   2      194.61      188.48     37.96 o 
  17  11   2      601.35      624.21     39.12 o 
  18  11   2      177.96      193.75     37.84 o 
  19  11   2       33.85       44.83     36.00 o 
  20  11   2       21.17       53.97     39.85 o 
  21  11   2       53.57       76.20     43.79 o 
   0  12   2     5011.84     5470.85    185.84 o 
   1  12   2      515.08      433.94     31.66 o 
   2  12   2     1861.08     1931.57     57.69 o 
   3  12   2      159.93      181.44     28.32 o 
   4  12   2      244.25      253.50     29.26 o 
   5  12   2      330.27      350.10     31.01 o 
   6  12   2      136.21      150.84     31.23 o 
   7  12   2      242.50      228.65     29.84 o 
   8  12   2       51.18       67.74     31.95 o 
   9  12   2      252.65      308.41     32.90 o 
 -25   3   0       72.23       76.38     68.94 o 
 -23   3   0      341.47      313.37     63.33 o 
 -21   3   0       41.80       24.47     59.70 o 
 -19   3   0      618.86      601.66     52.57 o 
 -17   3   0       82.60       55.25     53.05 o 
 -15   3   0      118.57       91.39     53.55 o 
 -13   3   0       85.78       92.85     51.41 o 
 -11   3   0      605.39     1024.83     61.29 o 
  -9   3   0       88.02      176.45     80.55 o 
  -7   3   0      236.63      200.66     68.43 o 
  -5   3   0     3559.60     2727.27    114.73 o 
  -3   3   0      464.35      146.79     62.17 o 
  -1   3   0     1825.97     4779.10    138.25 o 
  10  12   2      464.74      509.11     32.98 o 
  11  12   2      458.51      377.03     34.66 o 
  12  12   2      196.77      157.31     37.94 o 
  13  12   2       48.58       59.12     34.52 o 
  14  12   2       18.32       35.23     34.89 o 
  15  12   2      195.12      168.40     35.16 o 
  16  12   2      151.30      156.43     34.52 o 
  17  12   2      130.76      121.21     38.56 o 
  18  12   2       33.15       53.27     41.32 o 
  19  12   2       59.53       66.13     42.13 o 
  20  12   2       15.20       16.32     40.01 o 
   1  13   2      217.80      167.27     33.07 o 
   2  13   2      856.54      675.42     32.70 o 
   3  13   2      163.65      120.56     30.92 o 
   4  13   2       89.78       77.85     30.66 o 
   5  13   2      507.36      461.40     31.18 o 
   6  13   2      425.69      365.11     30.35 o 
   7  13   2      774.73      819.35     36.93 o 
   8  13   2      224.82      217.64     31.01 o 
   9  13   2      109.12      106.25     32.32 o 
  10  13   2      283.27      343.18     38.06 o 
  11  13   2      181.48      193.97     33.99 o 
  12  13   2      332.43      272.70     39.15 o 
  13  13   2      185.41      119.03     35.12 o 
  14  13   2      188.09      129.97     34.73 o 
  15  13   2       86.24       89.42     39.26 o 
  16  13   2       63.22       84.26     38.19 o 
  17  13   2      100.54       97.43     40.50 o 
  18  13   2       64.37       68.38     40.00 o 
  19  13   2       49.94       42.39     38.69 o 
   0  14   2     1741.35     1608.57     96.70 o 
   1  14   2     2625.87     2471.31     57.65 o 
   2  14   2      845.13      852.73     37.95 o 
   3  14   2      250.32      200.68     32.16 o 
   4  14   2      173.80      160.76     32.06 o 
   5  14   2     1176.77     1076.84     33.11 o 
   6  14   2      337.71      352.78     32.02 o 
   7  14   2      167.60      224.23     35.58 o 
   8  14   2       78.56      110.65     35.96 o 
   9  14   2      346.03      386.41     32.48 o 
  10  14   2       98.81       99.20     31.75 o 
  11  14   2      226.98      245.00     33.45 o 
  12  14   2      122.58      141.93     31.22 o 
  13  14   2      163.68      128.73     32.10 o 
  14  14   2      107.96       86.33     37.05 o 
  15  14   2       44.49       22.97     37.45 o 
  16  14   2        5.66       15.21     36.98 o 
  17  14   2       52.97       44.02     37.70 o 
  18  14   2       45.82       39.47     41.62 o 
   1  15   2      279.62      279.04     35.23 o 
   2  15   2     1113.05     1270.71     35.23 o 
   3  15   2      696.29      703.51     31.36 o 
   4  15   2     1631.39     1787.09     39.24 o 
   5  15   2     1479.89     1751.40     37.25 o 
   6  15   2       56.95       56.61     28.77 o 
   7  15   2      111.34       89.25     31.93 o 
   8  15   2      108.01      113.85     35.39 o 
   9  15   2      194.64      239.67     35.78 o 
  10  15   2       73.59      107.70     33.52 o 
  11  15   2       26.89       50.03     32.35 o 
  12  15   2      214.94      239.04     34.47 o 
  13  15   2      110.72      127.65     36.21 o 
  14  15   2      127.37       91.91     38.81 o 
  15  15   2       25.62       21.75     35.77 o 
  16  15   2       22.25       24.66     37.15 o 
  17  15   2       27.52       15.14     35.50 o 
   0  16   2      795.08      954.22     51.70 o 
   1  16   2     2062.02     2203.80     58.69 o 
   2  16   2       53.56      105.88     30.83 o 
   3  16   2      469.88      429.73     32.53 o 
   4  16   2      137.66      155.29     29.39 o 
   5  16   2      887.49     1006.45     32.95 o 
   6  16   2       57.61       64.04     31.95 o 
   7  16   2      123.53      108.99     30.11 o 
   8  16   2      392.99      500.92     36.17 o 
   9  16   2      100.68      121.49     33.76 o 
  10  16   2       23.91       53.34     33.55 o 
  11  16   2       76.76       55.00     34.27 o 
  12  16   2       28.92       65.03     32.02 o 
  13  16   2       31.76       20.16     35.24 o 
  14  16   2       16.18       15.83     38.33 o 
  15  16   2      144.02      144.64     37.94 o 
  16  16   2       61.35       55.11     38.41 o 
   1  17   2      104.55      131.93     30.74 o 
   2  17   2       67.96       73.31     29.97 o 
   3  17   2       90.50       93.92     29.08 o 
   4  17   2      363.32      368.53     34.20 o 
   5  17   2      289.54      213.28     31.67 o 
   6  17   2      146.88      185.94     31.87 o 
   7  17   2       47.35       55.71     32.89 o 
   8  17   2       79.50      114.07     34.01 o 
   9  17   2       28.59       23.78     32.33 o 
  10  17   2       44.58       63.46     35.22 o 
  11  17   2       56.40       52.48     35.60 o 
  12  17   2       40.75       71.66     40.23 o 
  13  17   2       81.56       52.13     36.24 o 
  14  17   2      120.30      113.56     34.72 o 
   0  18   2      149.94      126.67     39.58 o 
   1  18   2      138.48      149.88     28.99 o 
   2  18   2       54.65       47.63     29.52 o 
   3  18   2      175.38      140.50     32.44 o 
   4  18   2       47.86       12.35     30.62 o 
   5  18   2       26.30        1.48     29.94 o 
   6  18   2      315.05      267.03     34.86 o 
   7  18   2       45.30       42.63     38.64 o 
   8  18   2      103.41      108.47     33.54 o 
   9  18   2      108.73       93.89     33.45 o 
  10  18   2      455.25      392.02     36.94 o 
  11  18   2      106.48      164.46     40.33 o 
  12  18   2       35.63       53.15     39.31 o 
   1  19   2      100.61       55.50     32.05 o 
   2  19   2       77.40       89.06     31.76 o 
   3  19   2       80.79      129.57     31.44 o 
   4  19   2      186.58      175.10     32.53 o 
   5  19   2      195.82      191.62     33.05 o 
   6  19   2      250.89      228.91     34.10 o 
   7  19   2       31.47       48.14     35.25 o 
   8  19   2       11.35       26.38     37.76 o 
   9  19   2       30.14       22.59     34.15 o 
  10  19   2       51.64       49.52     33.57 o 
   0  20   2       22.82       34.66     44.56 o 
   1  20   2       42.25       47.18     30.50 o 
   2  20   2       15.80       50.45     32.86 o 
   3  20   2       41.40       23.03     30.79 o 
   4  20   2       63.09       55.99     33.18 o 
   5  20   2       20.14       38.98     32.68 o 
   6  20   2      128.24      209.01     39.25 o 
   7  20   2       16.34       16.70     36.03 o 
   2   0   3     1056.93     3282.13    146.49 o 
   4   0   3     7268.38     5374.15    138.45 o 
   6   0   3     1148.01     1268.62     80.29 o 
   8   0   3      230.96      181.55     67.88 o 
  10   0   3     1205.42     1704.34     89.35 o 
  12   0   3     2822.50     3506.34     77.53 o 
  14   0   3      893.56     1090.35     56.97 o 
  16   0   3      194.68      204.57     55.40 o 
  18   0   3     1119.22      921.45     56.71 o 
  20   0   3      212.68      171.39     60.61 o 
  22   0   3      321.37      261.36     73.95 o 
  24   0   3       46.53       52.61     69.61 o 
   0   1   3     6199.91     8130.53    367.20 o 
   1   1   3      931.57     2301.43     65.71 o 
   2   1   3     6797.06     4839.43    140.87 o 
   3   1   3    26933.50    25010.48    715.20 o 
   4   1   3    38395.41    36653.00    937.93 o 
   5   1   3     7060.97     4995.54    118.40 o 
   6   1   3     3401.99     3024.81     63.34 o 
   7   1   3     3492.84     3281.57     95.41 o 
   8   1   3     2167.33     3118.94     62.82 o 
   9   1   3     1425.39     2413.03     62.16 o 
  10   1   3     1647.90     1997.20     57.83 o 
  11   1   3     1044.68     1174.09     45.85 o 
  12   1   3      903.18      849.34     42.94 o 
  13   1   3      985.25     1182.09     44.26 o 
  14   1   3      845.10      922.39     41.08 o 
  15   1   3      129.93      167.74     30.81 o 
  16   1   3      619.67      655.90     37.06 o 
  17   1   3      426.36      401.55     38.67 o 
  18   1   3      248.18      283.57     35.94 o 
  19   1   3      320.30      430.00     39.88 o 
  20   1   3      471.71      523.66     52.31 o 
  21   1   3      773.18      943.99     50.86 o 
  22   1   3       86.26       88.15     45.76 o 
  23   1   3      215.38      163.32     52.12 o 
  24   1   3       19.62       14.45     46.11 o 
  25   1   3       74.97       80.95     48.70 o 
   1   2   3     9092.19    16993.16    221.13 o 
   2   2   3     8748.76    10091.05    185.61 o 
   3   2   3    11776.29    13521.72    304.67 o 
   4   2   3    90411.02    95687.05   1215.72 o 
   5   2   3    11945.58    10053.71    145.04 o 
   6   2   3     1598.96     1420.80     49.08 o 
   7   2   3     7591.64     7654.67    165.87 o 
   8   2   3     1119.13      970.91     44.94 o 
   9   2   3      318.58      431.23     47.44 o 
  10   2   3     2676.04     2839.29     58.13 o 
  11   2   3      274.87      225.60     36.84 o 
  12   2   3     1219.81     1342.08     44.77 o 
  13   2   3      228.28      258.22     37.43 o 
  14   2   3      475.32      584.51     41.50 o 
  15   2   3      329.21      499.38     38.86 o 
  16   2   3       95.53      106.83     37.89 o 
  17   2   3      686.03      557.63     39.73 o 
  18   2   3     1205.52     1266.85     45.44 o 
  19   2   3       57.79       57.53     37.62 o 
  20   2   3      531.57      514.19     47.35 o 
  21   2   3      152.16      159.63     44.67 o 
  22   2   3      370.73      432.04     51.02 o 
  23   2   3      287.34      215.05     48.60 o 
  24   2   3      250.13      289.71     54.51 o 
  25   2   3      130.17      109.71     55.92 o 
   0   3   3     4537.02     1879.96    100.24 o 
   2   3   3     6660.00     7124.59    270.66 o 
   3   3   3    30120.36    25464.00    553.73 o 
   4   3   3    10955.10     9137.08    288.64 o 
   5   3   3     4081.22     4379.92    111.76 o 
   6   3   3     2246.04     1600.72     47.81 o 
   7   3   3     7376.95     8759.29    147.36 o 
   8   3   3     3121.22     2750.04     73.20 o 
   9   3   3     1969.71     1262.60     47.61 o 
  10   3   3      233.36      152.98     39.01 o 
  11   3   3      667.35      846.89     36.58 o 
  12   3   3      265.62      240.58     34.64 o 
  13   3   3      696.10      740.87     38.40 o 
  14   3   3       34.29       29.30     33.63 o 
  15   3   3      145.42      250.98     37.09 o 
  16   3   3       70.63       86.34     31.43 o 
  17   3   3      250.45      294.04     38.70 o 
  18   3   3      109.35      148.72     39.89 o 
  19   3   3      155.50      213.10     41.33 o 
  20   3   3       70.82       63.30     40.63 o 
  21   3   3      407.22      361.20     45.69 o 
  22   3   3       62.03       32.92     47.41 o 
  23   3   3       79.17       89.42     49.20 o 
  24   3   3      104.30      113.55     48.83 o 
  25   3   3       67.96       92.11     53.26 o 
   1   4   3     1131.20      236.79     36.67 o 
   2   4   3     4536.65     1514.29     45.87 o 
   3   4   3     2423.25     1319.15     44.10 o 
   4   4   3     6647.24     5774.51    168.08 o 
   5   4   3    10042.31     9563.67    161.18 o 
   6   4   3     9147.13     8691.33    194.77 o 
   7   4   3     5337.78     5273.92     82.03 o 
   8   4   3      117.30      156.83     37.34 o 
   9   4   3      960.57      740.39     38.36 o 
  10   4   3     1495.69     1914.78     44.82 o 
  11   4   3     1383.07     1646.01     39.39 o 
  12   4   3      149.02      201.39     33.24 o 
  13   4   3      102.75      111.55     32.16 o 
  14   4   3      128.38      131.06     31.21 o 
  15   4   3      120.15      154.36     33.72 o 
  16   4   3       45.95       89.32     31.78 o 
  17   4   3       38.49       82.68     36.64 o 
  18   4   3      135.25      176.04     36.10 o 
  19   4   3      257.66      252.73     40.04 o 
  20   4   3       70.78      123.72     41.52 o 
  21   4   3      273.85      214.56     46.48 o 
  22   4   3       61.76      100.34     48.30 o 
  23   4   3       79.72       69.15     43.55 o 
  24   4   3       10.60       35.01     50.12 o 
   0   5   3     1337.86     3865.23    106.19 o 
   1   5   3     1056.96     1281.71     41.69 o 
   2   5   3      616.38      642.50     36.58 o 
   3   5   3     1188.03     1198.47     39.37 o 
   4   5   3     1894.55     1614.89     41.99 o 
   5   5   3      230.51      155.02     34.35 o 
   6   5   3     3159.44     2749.44     51.97 o 
   7   5   3     2614.10     2651.48     50.83 o 
   8   5   3     2578.46     2142.62     53.44 o 
   9   5   3     1167.42     1367.34     39.75 o 
  10   5   3     2762.06     2600.05     46.84 o 
  11   5   3     1007.59     1107.91     37.88 o 
  12   5   3      485.65      506.69     33.87 o 
  13   5   3      605.49      561.92     33.02 o 
  14   5   3      499.86      508.59     34.39 o 
  15   5   3      270.01      275.02     33.65 o 
  16   5   3      316.36      251.61     31.78 o 
  17   5   3      438.16      324.38     32.31 o 
  18   5   3       52.82       82.89     36.22 o 
  19   5   3      125.35       88.78     41.63 o 
  20   5   3      104.55       95.05     37.99 o 
  21   5   3      136.71      121.37     45.57 o 
  22   5   3       16.10       70.08     42.36 o 
  23   5   3       54.22       55.50     51.05 o 
  24   5   3      117.10       84.94     49.27 o 
   1   6   3      277.74      234.97     33.93 o 
   2   6   3      275.11      207.67     32.27 o 
   3   6   3      816.77      943.11     37.43 o 
   4   6   3      293.51      400.72     34.62 o 
   5   6   3      469.30      475.71     35.24 o 
   6   6   3      979.61      821.86     37.07 o 
   7   6   3      464.04      628.57     36.00 o 
   8   6   3       40.06       31.83     31.38 o 
   9   6   3     1233.15     1545.02     39.47 o 
  10   6   3      510.23      637.46     32.72 o 
  11   6   3     1138.71      996.88     36.00 o 
  12   6   3      534.55      500.13     33.29 o 
  13   6   3      475.84      502.09     34.62 o 
  14   6   3      271.34      266.14     31.60 o 
  15   6   3      728.98      768.19     32.53 o 
  16   6   3     2559.23     2758.51     50.28 o 
  17   6   3      644.23      659.08     34.88 o 
  18   6   3      137.09      191.63     32.52 o 
  19   6   3      221.63      243.27     41.17 o 
  20   6   3      121.32      137.03     39.91 o 
  21   6   3      176.45      150.78     41.44 o 
  22   6   3       59.07       58.92     38.26 o 
  23   6   3       39.79       65.66     47.29 o 
  24   6   3       47.62       52.76     45.49 o 
   0   7   3     4806.62     5295.65    156.22 o 
   1   7   3     1150.69     1027.52     37.55 o 
   2   7   3     2802.32     3009.19     64.50 o 
   3   7   3     1011.25     1253.34     39.31 o 
   4   7   3      453.09      327.79     35.45 o 
   5   7   3     1016.00     1012.91     40.76 o 
   6   7   3     1379.91     1547.40     39.48 o 
   7   7   3      829.66      756.21     39.43 o 
   8   7   3     3844.93     4056.41     83.79 o 
   9   7   3     3327.39     3637.21     87.73 o 
  10   7   3     3727.11     3961.47     57.19 o 
  11   7   3     1760.17     1773.74     38.28 o 
  12   7   3      299.31      302.99     34.74 o 
  13   7   3      626.23      714.92     32.46 o 
  14   7   3      206.27      224.67     31.35 o 
  15   7   3      788.85      857.89     36.45 o 
  16   7   3      471.39      465.51     32.66 o 
  17   7   3      741.10      803.91     37.29 o 
  18   7   3       73.19       92.36     35.90 o 
  19   7   3      307.21      286.38     37.31 o 
  20   7   3      270.08      263.27     37.28 o 
  21   7   3       48.83       71.59     39.73 o 
  22   7   3       57.37       45.31     42.07 o 
  23   7   3       96.70       59.98     42.63 o 
   1   8   3      897.39     1236.73     44.57 o 
   2   8   3     1513.21     2013.22     62.42 o 
   3   8   3      825.98      852.28     35.82 o 
   4   8   3     1069.08     1377.99     39.10 o 
   5   8   3     1571.40     1590.33     40.30 o 
   6   8   3      887.81      853.49     35.43 o 
   7   8   3     2116.35     2323.65     57.11 o 
   8   8   3      672.77      680.17     34.86 o 
   9   8   3      174.84      187.42     30.36 o 
  10   8   3      746.15      735.33     36.05 o 
  11   8   3      423.47      384.97     33.27 o 
  12   8   3      852.15      835.44     36.08 o 
  13   8   3     1374.26     1398.02     37.62 o 
  14   8   3      765.90      761.08     35.08 o 
  15   8   3       32.96       53.25     32.69 o 
  16   8   3      399.47      447.27     31.94 o 
  17   8   3      421.65      404.76     34.29 o 
  18   8   3       62.95       91.88     38.89 o 
  19   8   3      113.53      134.26     35.24 o 
  20   8   3       75.86       99.13     39.21 o 
  21   8   3       75.97       65.64     40.16 o 
  22   8   3      195.79      187.18     46.20 o 
  23   8   3       82.20       79.86     44.12 o 
   0   9   3     5358.87     6258.74    267.03 o 
   1   9   3     2790.63     2601.45     45.05 o 
   2   9   3     2301.99     1905.73     56.16 o 
   3   9   3     4740.56     4865.99     91.69 o 
   4   9   3     2155.53     2231.82     51.60 o 
   5   9   3      405.07      432.65     31.15 o 
   6   9   3      125.90      153.44     29.42 o 
   7   9   3     1319.69     1636.19     37.55 o 
   8   9   3      645.67      444.79     33.43 o 
   9   9   3     1702.12     1833.56     44.37 o 
  10   9   3      992.33      867.01     36.15 o 
  11   9   3      253.35      240.82     34.78 o 
  12   9   3      619.65      692.70     36.54 o 
  13   9   3      234.43      238.89     34.61 o 
  14   9   3       86.12       79.93     30.90 o 
  15   9   3       83.35      106.41     35.07 o 
  16   9   3      244.00      248.93     35.24 o 
  17   9   3      144.86      107.88     34.91 o 
  18   9   3      147.25      203.04     38.30 o 
  19   9   3      173.27      132.23     37.48 o 
  20   9   3      172.21      144.68     40.73 o 
  21   9   3      134.53      167.61     43.07 o 
  22   9   3      249.66      160.19     41.09 o 
   1  10   3     1088.34      979.85     34.58 o 
   2  10   3     1708.47     1450.14     36.45 o 
   3  10   3      150.02      121.59     26.41 o 
   4  10   3      100.73       85.53     26.82 o 
   5  10   3      878.53      818.86     30.87 o 
   6  10   3      355.42      384.71     28.12 o 
   7  10   3       53.55       34.45     28.88 o 
   8  10   3      378.29      402.33     29.43 o 
   9  10   3      487.07      448.30     33.29 o 
  10  10   3      793.90      781.41     35.24 o 
  11  10   3      115.14      135.89     32.60 o 
  12  10   3      247.54      214.70     33.07 o 
  13  10   3      142.41      135.40     35.38 o 
  14  10   3      687.98      622.96     37.98 o 
  15  10   3      170.16      188.95     35.82 o 
  16  10   3       54.58       43.48     36.88 o 
  17  10   3       80.94       70.82     36.69 o 
  18  10   3       31.60       55.87     35.60 o 
  19  10   3       35.25       79.85     37.59 o 
  20  10   3      121.58      139.52     44.46 o 
  21  10   3       89.34       51.05     38.13 o 
  22  10   3      168.76      115.24     43.99 o 
   0  11   3     1795.90     1792.43     98.78 o 
   1  11   3      415.21      488.97     31.40 o 
   2  11   3     1153.19     1237.50     31.73 o 
   3  11   3      761.18      872.36     29.96 o 
   4  11   3      571.98      617.66     30.91 o 
   5  11   3       48.86       67.12     29.68 o 
   6  11   3      156.71      198.10     27.64 o 
   7  11   3      478.78      628.96     34.16 o 
   8  11   3      787.67      832.26     32.88 o 
   9  11   3      256.97      236.28     29.20 o 
  10  11   3      293.77      247.60     33.37 o 
  11  11   3       66.31       86.54     30.99 o 
  12  11   3      622.09      628.70     35.87 o 
  13  11   3      296.24      237.16     34.55 o 
  14  11   3      218.08      212.80     35.39 o 
  15  11   3      208.53      195.92     36.38 o 
  16  11   3      138.98      168.21     38.99 o 
  17  11   3       63.74       67.12     35.82 o 
  18  11   3      103.83      103.27     35.02 o 
  19  11   3      171.43      175.80     37.94 o 
  20  11   3       41.73       63.20     44.39 o 
  21  11   3      104.54       67.83     43.26 o 
   1  12   3      514.63      544.60     33.36 o 
   2  12   3     1012.29     1215.15     39.15 o 
   3  12   3      182.46      172.69     28.85 o 
   4  12   3       68.94       82.40     28.34 o 
   5  12   3       27.13       54.22     27.31 o 
   6  12   3      363.24      393.93     30.23 o 
   7  12   3      250.08      218.26     29.57 o 
   8  12   3      820.80      747.75     33.53 o 
   9  12   3     1204.12     1120.53     39.82 o 
  10  12   3      454.85      439.60     33.44 o 
  11  12   3       78.44      149.61     31.50 o 
  12  12   3      204.88      200.93     36.69 o 
  13  12   3      210.79      186.96     36.80 o 
  14  12   3      134.07      123.93     33.22 o 
  15  12   3      134.90      148.60     39.20 o 
  16  12   3       27.06       34.05     35.90 o 
  17  12   3       34.13       74.50     38.53 o 
  18  12   3        4.65       33.70     38.61 o 
  19  12   3       17.95       53.01     40.06 o 
  20  12   3       73.72       56.66     38.00 o 
   0  13   3     1055.32      980.50     48.03 o 
   1  13   3      336.66      312.35     33.28 o 
   2  13   3      195.77      177.82     27.67 o 
   3  13   3      121.88      126.00     29.62 o 
   4  13   3      993.21      884.90     32.48 o 
   5  13   3      869.01      866.74     31.02 o 
   6  13   3      495.66      546.21     31.92 o 
   7  13   3      437.05      501.90     30.27 o 
   8  13   3      144.87      150.70     34.57 o 
   9  13   3      296.61      325.61     35.31 o 
  10  13   3      277.32      263.35     33.02 o 
  11  13   3      216.15      181.64     34.61 o 
  12  13   3      118.68      108.52     34.48 o 
  13  13   3       64.85      106.38     32.72 o 
  14  13   3      136.16      140.65     36.07 o 
  15  13   3       86.52      107.60     35.67 o 
  16  13   3      219.71      159.36     38.23 o 
  17  13   3       20.11       39.70     37.85 o 
  18  13   3       42.50       62.04     44.46 o 
  19  13   3       79.82       55.22     40.58 o 
   1  14   3      341.36      337.80     31.35 o 
   2  14   3     1083.59     1207.59     32.85 o 
   3  14   3      584.16      636.07     33.37 o 
   4  14   3      104.82       96.88     27.61 o 
   5  14   3       95.77       75.19     28.47 o 
   6  14   3      442.68      378.85     32.47 o 
   7  14   3      236.48      194.15     31.54 o 
   8  14   3      292.32      278.87     34.75 o 
   9  14   3      230.89      231.24     34.84 o 
  10  14   3      132.94      137.71     33.69 o 
  11  14   3      409.60      341.33     33.94 o 
  12  14   3      210.90      198.79     33.77 o 
  13  14   3      277.49      270.33     33.88 o 
  14  14   3       83.69       99.37     34.80 o 
  15  14   3       81.07       62.26     33.82 o 
  16  14   3       39.49       37.28     39.90 o 
  17  14   3      120.51       95.96     42.75 o 
  18  14   3       38.44       53.86     35.75 o 
   0  15   3      756.98      653.21     44.28 o 
   1  15   3      247.88      242.36     31.34 o 
   2  15   3      126.99      141.88     29.74 o 
   3  15   3      154.55      164.59     27.49 o 
   4  15   3      613.43      678.52     33.43 o 
   5  15   3      208.76      211.10     31.48 o 
   6  15   3      189.01      246.53     32.59 o 
   7  15   3      105.82      123.17     31.25 o 
   8  15   3       46.66       38.03     33.34 o 
   9  15   3      136.24      186.06     33.75 o 
  10  15   3       71.30       58.70     32.88 o 
  11  15   3       75.72       84.28     35.45 o 
  12  15   3       13.29       44.20     32.68 o 
  13  15   3       84.66       75.35     36.02 o 
  14  15   3       41.93       12.53     35.38 o 
  15  15   3        6.97        6.37     33.49 o 
  16  15   3       21.29       40.04     39.27 o 
  17  15   3       19.10       47.99     36.92 o 
   1  16   3      477.84      461.32     30.96 o 
   2  16   3      396.33      437.69     31.13 o 
   3  16   3      523.43      519.76     30.93 o 
   4  16   3      182.96      151.02     28.97 o 
   5  16   3      189.14      195.47     31.38 o 
   6  16   3      121.47      119.88     30.89 o 
   7  16   3       64.81       49.85     29.28 o 
   8  16   3       16.82      116.75     36.05 o 
   9  16   3      123.77      140.75     31.95 o 
  10  16   3      121.00      131.57     34.38 o 
  11  16   3        4.99       33.76     32.59 o 
  12  16   3       40.19       45.93     31.37 o 
  13  16   3        5.41       22.38     34.68 o 
  14  16   3       36.37       49.55     37.53 o 
  15  16   3       45.67       53.30     35.33 o 
  16  16   3       16.70       38.87     40.22 o 
   0  17   3       74.25       97.70     42.05 o 
   1  17   3       20.09       22.54     33.83 o 
   2  17   3       70.34      110.41     29.58 o 
   3  17   3      276.21      245.02     31.43 o 
   4  17   3      137.89       92.67     29.22 o 
   5  17   3      120.40       89.28     32.59 o 
   6  17   3       85.57       89.45     29.35 o 
   7  17   3       62.88       61.21     30.62 o 
   8  17   3        8.99       12.62     34.56 o 
 -25   4   0      114.45       82.29     74.03 o 
 -23   4   0      154.11      127.00     67.15 o 
 -21   4   0       12.58       53.02     57.83 o 
 -19   4   0      453.63      447.47     58.53 o 
 -17   4   0       67.83       29.23     54.69 o 
 -15   4   0        0.01       24.44     52.98 o 
 -13   4   0      386.05      398.05     53.89 o 
 -11   4   0      313.85      283.86     56.02 o 
  -9   4   0       22.60       77.56     67.89 o 
  -7   4   0      520.15      555.89     60.79 o 
  -5   4   0       24.77       27.49     51.36 o 
  -3   4   0      478.39      397.32     54.23 o 
  -1   4   0       54.52       39.31     50.89 o 
   9  17   3       85.24      100.35     33.77 o 
  10  17   3      104.90      107.44     34.65 o 
  11  17   3       74.72      101.56     35.53 o 
  12  17   3       32.27       44.67     32.60 o 
  13  17   3       60.71       16.01     36.68 o 
  14  17   3       25.13       50.13     38.04 o 
   1  18   3      128.39      114.45     29.79 o 
   2  18   3       80.65       83.99     30.82 o 
   3  18   3       88.27       91.80     30.14 o 
   4  18   3      106.67      121.67     30.31 o 
   5  18   3      179.65      187.03     33.82 o 
   6  18   3      100.66      101.36     30.93 o 
   7  18   3       64.08       93.35     33.45 o 
   8  18   3      253.32      256.10     36.93 o 
   9  18   3      238.62      263.33     38.15 o 
  10  18   3       33.39       54.94     34.07 o 
  11  18   3       38.65       53.87     38.72 o 
  12  18   3       64.81       52.50     35.03 o 
   0  19   3       98.97      109.79     41.33 o 
   1  19   3      109.42      104.71     30.03 o 
   2  19   3       54.53       52.06     32.97 o 
   3  19   3       27.73       43.09     33.51 o 
   4  19   3       54.47       70.10     31.65 o 
   5  19   3       69.92       99.79     33.32 o 
   6  19   3        8.34       33.84     30.75 o 
   7  19   3       58.18       81.93     34.28 o 
   8  19   3      119.50      144.43     37.72 o 
   9  19   3      110.28      153.66     38.11 o 
  10  19   3       35.40       25.92     34.74 o 
   1  20   3       10.98       33.57     33.11 o 
   2  20   3       67.16       70.62     32.25 o 
   3  20   3       14.38       28.53     33.55 o 
   4  20   3       36.10       70.66     35.29 o 
   5  20   3       15.14       30.02     33.60 o 
   6  20   3      216.13      149.36     32.35 o 
   2   0   4      486.39      245.15     59.00 o 
   4   0   4     6460.31     7521.29    191.70 o 
   6   0   4      979.81      832.32     58.25 o 
   8   0   4     3442.99     2809.58     83.39 o 
  10   0   4      210.75      382.66     62.02 o 
  12   0   4     1391.24     1260.82     71.25 o 
  14   0   4      452.91      516.47     53.24 o 
  16   0   4      105.12      106.36     49.10 o 
  18   0   4      226.19      157.03     58.40 o 
  20   0   4      276.73      280.97     53.97 o 
  22   0   4      385.43      337.14     60.85 o 
  24   0   4      320.83      423.15     82.06 o 
   1   1   4    21291.37    21993.76    610.91 o 
   2   1   4     3948.04     4094.01     98.53 o 
   3   1   4     3917.89     3445.02     53.84 o 
   4   1   4    14602.64    14672.66    179.08 o 
   5   1   4     4275.95     3415.69     88.93 o 
   6   1   4     5225.29     5099.86     93.15 o 
   7   1   4     1083.81     1308.30     44.20 o 
   8   1   4     2813.64     2406.97     64.78 o 
   9   1   4     7029.73     6915.22    102.83 o 
  10   1   4     1275.44     1217.82     51.64 o 
  11   1   4     4267.97     4743.28     66.45 o 
  12   1   4     2862.68     2965.87    112.63 o 
  13   1   4     1274.40     1457.29     45.23 o 
  14   1   4      572.64      597.42     37.29 o 
  15   1   4      472.89      544.39     36.16 o 
  16   1   4      181.53      195.50     35.05 o 
  17   1   4      448.32      569.43     39.00 o 
  18   1   4      225.30      326.27     39.08 o 
  19   1   4      193.53      195.79     36.66 o 
  20   1   4      134.63      139.73     36.91 o 
  21   1   4      585.21      629.23     42.25 o 
  22   1   4      330.11      353.60     46.20 o 
  23   1   4       90.14       42.14     47.39 o 
  24   1   4       72.44      104.53     51.67 o 
  25   1   4       76.03       37.20     52.46 o 
   0   2   4    13938.96    17828.89    991.40 o 
   1   2   4    13747.83    15735.65    323.67 o 
   2   2   4     4895.15     4234.48     91.02 o 
   3   2   4      645.06      418.50     40.79 o 
   4   2   4     1864.04     1511.01     44.43 o 
   5   2   4    10788.87     9231.01    203.22 o 
   6   2   4    11632.11    10179.61    192.59 o 
   7   2   4     6921.54     6551.87    108.08 o 
   8   2   4     1305.36     1191.31     45.22 o 
   9   2   4     1035.27     1228.03     44.47 o 
  10   2   4     3995.96     3991.19     63.46 o 
  11   2   4     2771.77     2899.31     57.28 o 
  12   2   4      677.10      695.55     40.24 o 
  13   2   4      137.88      110.06     33.59 o 
  14   2   4      649.19      641.72     37.88 o 
  15   2   4     1000.15      941.26     38.13 o 
  16   2   4      377.12      439.94     39.63 o 
  17   2   4      171.52      177.94     37.59 o 
  18   2   4      777.74      816.35     42.07 o 
  19   2   4      302.97      300.38     39.42 o 
  20   2   4       30.69       95.37     35.82 o 
  21   2   4       26.98       40.61     36.20 o 
  22   2   4       80.20       66.91     44.93 o 
  23   2   4      114.61      114.64     47.18 o 
  24   2   4      188.10      167.60     46.99 o 
   1   3   4      986.40      209.60     35.16 o 
   2   3   4     5196.52     1689.80     46.50 o 
   3   3   4     1988.55     1086.28     40.80 o 
   4   3   4     6532.79     5308.08     77.91 o 
   5   3   4    10963.45    10592.71    215.83 o 
   6   3   4     7934.79     7286.81    139.81 o 
   7   3   4     5308.05     5121.90    121.62 o 
   8   3   4      138.11      183.26     38.48 o 
   9   3   4      982.58      812.48     41.06 o 
  10   3   4     1628.83     2219.78     48.08 o 
  11   3   4     1127.17     1352.87     46.62 o 
  12   3   4      175.95      218.04     37.28 o 
  13   3   4      120.64      121.81     32.12 o 
  14   3   4      144.40      134.74     32.56 o 
  15   3   4      129.26      150.26     34.86 o 
  16   3   4       46.30       77.69     36.12 o 
  17   3   4       40.61       57.99     33.84 o 
  18   3   4      153.95      219.07     39.13 o 
  19   3   4      221.68      164.44     37.73 o 
  20   3   4       65.82      101.68     36.55 o 
  21   3   4      293.51      274.85     39.56 o 
  22   3   4       74.97      116.68     43.34 o 
  23   3   4       92.56       96.77     48.66 o 
  24   3   4        9.13      -10.14     40.77 o 
   0   4   4      573.11     1278.78     53.61 o 
   1   4   4      159.34      141.59     34.12 o 
   2   4   4     1249.39      612.50     34.44 o 
   3   4   4      212.82      175.10     31.66 o 
   4   4   4     7799.60     9535.83    166.55 o 
   5   4   4      797.10      770.99     37.80 o 
   6   4   4     9668.12     9248.78    172.69 o 
   7   4   4       93.62      102.13     35.37 o 
   8   4   4     1569.88     1675.05     42.22 o 
   9   4   4      157.57      134.48     36.94 o 
  10   4   4      335.67      489.72     36.06 o 
  11   4   4      450.55      490.37     36.36 o 
  12   4   4     2100.31     2658.13     44.31 o 
  13   4   4      238.26      194.02     31.99 o 
  14   4   4      134.62      127.55     30.93 o 
  15   4   4      145.47      119.20     30.00 o 
  16   4   4       38.41       82.60     31.79 o 
  17   4   4      415.30      371.88     34.58 o 
  18   4   4       83.57       95.17     37.86 o 
  19   4   4      245.17      241.81     36.37 o 
  20   4   4       38.24       70.43     36.55 o 
  21   4   4       21.65       19.75     38.81 o 
  22   4   4       51.91       30.29     40.71 o 
  23   4   4        4.55       56.33     41.89 o 
  24   4   4      258.42      195.05     48.57 o 
   1   5   4      187.93      228.05     33.37 o 
   2   5   4      314.68      729.37     34.99 o 
   3   5   4     9774.68    10958.59    222.84 o 
   4   5   4      831.26      683.45     34.44 o 
   5   5   4      749.09      785.39     34.18 o 
   6   5   4     1139.85     1055.55     38.17 o 
   7   5   4      356.40      246.95     38.39 o 
   8   5   4     2115.70     2730.59     67.85 o 
   9   5   4     6934.66     7751.01    122.98 o 
  10   5   4      811.85     1101.80     41.50 o 
  11   5   4     1548.62     1998.18     39.34 o 
  12   5   4      430.40      401.86     32.40 o 
  13   5   4      192.17      199.46     32.49 o 
  14   5   4      489.65      389.41     33.03 o 
  15   5   4      441.57      411.32     33.80 o 
  16   5   4      503.10      574.11     35.89 o 
  17   5   4     1707.74     1969.53     42.48 o 
  18   5   4      185.01      163.77     35.02 o 
  19   5   4      112.82      121.12     32.44 o 
  20   5   4       52.77       49.37     37.92 o 
  21   5   4      280.88      271.94     45.56 o 
  22   5   4      145.80      102.74     41.17 o 
  23   5   4      281.10      245.39     42.67 o 
  24   5   4       87.60       90.84     45.68 o 
   0   6   4    16995.55    14499.92    324.37 o 
   1   6   4    21509.05    21797.21    234.55 o 
   2   6   4     4969.36     4234.95     86.81 o 
   3   6   4     1104.37      986.40     36.02 o 
   4   6   4      431.77      350.53     34.98 o 
   5   6   4     1346.42     1469.00     38.11 o 
   6   6   4      347.35      399.94     34.03 o 
   7   6   4     1177.16     1345.77     41.97 o 
   8   6   4     1015.79     1119.88     41.04 o 
   9   6   4      552.08      380.37     34.83 o 
  10   6   4     3947.44     4049.68     53.57 o 
  11   6   4     3994.46     4477.74     65.56 o 
  12   6   4     1827.52     1724.04     38.87 o 
  13   6   4      968.39      800.47     35.32 o 
  14   6   4      115.19      177.17     30.03 o 
  15   6   4      366.29      308.69     33.70 o 
  16   6   4      187.54      200.63     32.06 o 
  17   6   4      418.74      439.77     32.93 o 
  18   6   4      355.33      329.12     35.31 o 
  19   6   4      394.36      325.26     35.93 o 
  20   6   4       28.41       38.94     33.42 o 
  21   6   4      109.64      114.39     40.81 o 
  22   6   4      114.25      103.28     47.17 o 
  23   6   4       27.00       25.23     42.05 o 
  24   6   4       63.18       49.41     45.90 o 
   1   7   4     1038.81      986.85     34.02 o 
   2   7   4     1250.22     1560.33     44.72 o 
   3   7   4      119.97      129.93     31.33 o 
   4   7   4     2004.27     1794.47     50.24 o 
   5   7   4     3191.67     3280.32     62.54 o 
   6   7   4     1383.14     1340.87     40.76 o 
   7   7   4      705.26      755.19     36.83 o 
   8   7   4     1978.86     2254.38     60.09 o 
   9   7   4     3765.64     3580.34     75.58 o 
  10   7   4      653.96      629.86     34.61 o 
  11   7   4      326.66      342.06     30.32 o 
  12   7   4      536.81      556.91     33.44 o 
  13   7   4     1742.43     1540.57     37.94 o 
  14   7   4     1506.99     1510.42     38.61 o 
  15   7   4      788.01      722.87     32.36 o 
  16   7   4      406.59      386.04     34.42 o 
  17   7   4      754.75      580.60     35.09 o 
  18   7   4      484.49      359.04     32.89 o 
  19   7   4      228.78      232.82     37.40 o 
  20   7   4       22.85       32.29     40.21 o 
  21   7   4       35.32       31.34     38.03 o 
  22   7   4      120.33       78.21     43.59 o 
  23   7   4       60.29       26.60     44.56 o 
   0   8   4      318.78      425.05     46.82 o 
   1   8   4       73.26      102.51     28.80 o 
   2   8   4      472.15      683.22     33.50 o 
   3   8   4      314.66      196.47     33.99 o 
   4   8   4     1289.58     1546.34     39.49 o 
   5   8   4     3181.17     3636.95     69.55 o 
   6   8   4     2973.68     2770.72     44.64 o 
   7   8   4      956.42      993.11     34.22 o 
   8   8   4      978.63     1159.27     37.53 o 
   9   8   4     4860.56     4836.47     68.26 o 
  10   8   4     2648.10     2924.54     45.47 o 
  11   8   4     1957.72     2384.18     42.52 o 
  12   8   4     1147.35     1281.52     34.70 o 
  13   8   4     1025.32     1122.01     36.96 o 
  14   8   4       77.53       31.71     31.50 o 
  15   8   4      280.07      297.49     33.81 o 
  16   8   4      268.01      308.46     32.79 o 
  17   8   4      404.74      407.61     33.60 o 
  18   8   4      422.29      397.13     37.95 o 
  19   8   4       80.96       94.02     37.04 o 
  20   8   4      168.27      221.77     37.82 o 
  21   8   4      171.61      230.94     44.67 o 
  22   8   4        8.84       -3.60     42.13 o 
  23   8   4       79.72      104.58     47.42 o 
   1   9   4      544.10      643.42     32.53 o 
   2   9   4      577.49      405.64     33.01 o 
   3   9   4      534.03      448.23     31.70 o 
   4   9   4      268.59      195.16     29.86 o 
   5   9   4      562.43      607.25     29.42 o 
   6   9   4     1691.06     1945.64     38.32 o 
   7   9   4       95.42      111.01     31.10 o 
 -23   5   0        4.26       71.77     55.82 o 
 -21   5   0       35.24       41.35     51.38 o 
 -19   5   0       86.63      119.33     55.52 o 
 -17   5   0      463.03      406.71     47.35 o 
 -15   5   0      144.42      206.77     45.81 o 
 -13   5   0       20.87       25.65     48.09 o 
 -11   5   0      293.97      332.44     51.18 o 
  -9   5   0       45.22        8.24     48.29 o 
  -7   5   0     1285.82     1055.23     54.68 o 
  -5   5   0        0.49       50.70     46.22 o 
  -3   5   0     3460.89     2830.65     65.32 o 
  -1   5   0      412.24      218.65     56.61 o 
   8   9   4      285.87      282.55     28.46 o 
   9   9   4      332.91      255.77     30.73 o 
  10   9   4       67.69       77.63     29.36 o 
  11   9   4      450.96      446.34     34.39 o 
  12   9   4      366.16      571.76     34.88 o 
  13   9   4      782.94      887.89     34.91 o 
  14   9   4      946.95      931.92     36.99 o 
  15   9   4      216.86      175.67     34.73 o 
  16   9   4       81.40       90.88     31.93 o 
  17   9   4      163.82      197.81     34.08 o 
  18   9   4      991.59      978.75     38.64 o 
  19   9   4      114.47       94.23     37.45 o 
  20   9   4       12.29       45.43     39.92 o 
  21   9   4      213.00      162.22     41.64 o 
  22   9   4      114.13      129.16     43.08 o 
   0  10   4     5825.39     6022.75    200.96 o 
   1  10   4     2253.10     2464.08     47.05 o 
   2  10   4      505.15      701.96     33.92 o 
   3  10   4      608.37      667.93     35.58 o 
   4  10   4     1210.49     1079.05     36.36 o 
   5  10   4      642.95      588.28     33.23 o 
   6  10   4      559.85      557.03     33.40 o 
   7  10   4      411.90      377.68     29.82 o 
   8  10   4      121.42      109.00     28.17 o 
   9  10   4      474.26      454.78     30.95 o 
  10  10   4      419.57      509.43     30.58 o 
  11  10   4     1329.62     1513.24     36.66 o 
  12  10   4      566.42      567.15     35.10 o 
  13  10   4      316.42      348.38     32.06 o 
  14  10   4      333.53      285.10     32.21 o 
  15  10   4        5.39        9.83     30.04 o 
  16  10   4      163.09      165.89     35.37 o 
  17  10   4       93.27       89.75     32.49 o 
  18  10   4       59.83       64.43     39.77 o 
  19  10   4      360.86      312.86     38.22 o 
  20  10   4      131.10       66.47     41.66 o 
  21  10   4      243.11      254.43     45.81 o 
   1  11   4      202.25      120.33     28.20 o 
   2  11   4      624.99      597.71     31.87 o 
   3  11   4      198.48      176.04     28.49 o 
   4  11   4      367.86      401.60     29.70 o 
   5  11   4      361.30      310.47     27.58 o 
   6  11   4      314.87      249.00     28.29 o 
   7  11   4       44.33       36.71     27.65 o 
   8  11   4      324.32      390.65     31.09 o 
   9  11   4     1114.59     1118.90     35.95 o 
  10  11   4     1349.64     1377.22     39.38 o 
  11  11   4      301.32      276.06     32.17 o 
  12  11   4       48.04       40.11     32.85 o 
  13  11   4      127.94      147.54     34.51 o 
  14  11   4      243.17      198.59     34.09 o 
  15  11   4       91.43       81.85     33.35 o 
  16  11   4       22.90       42.45     31.16 o 
  17  11   4       70.23       92.20     38.04 o 
  18  11   4       59.20       54.35     38.19 o 
  19  11   4      291.21      282.60     45.00 o 
  20  11   4       47.85       67.38     40.06 o 
  21  11   4       24.30       71.42     47.43 o 
   0  12   4     1210.17      985.03     44.06 o 
   1  12   4      734.05      826.68     31.79 o 
   2  12   4      392.56      436.88     32.03 o 
   3  12   4      537.60      533.85     30.65 o 
   4  12   4      853.22      975.14     40.82 o 
   5  12   4      415.31      428.17     28.30 o 
   6  12   4      649.55      615.55     31.36 o 
   7  12   4     1048.68      997.88     35.07 o 
   8  12   4     1013.42      902.13     35.57 o 
   9  12   4      292.08      296.45     29.95 o 
  10  12   4       15.19       39.44     29.41 o 
  11  12   4      167.98      146.36     32.78 o 
  12  12   4       44.72       46.75     31.45 o 
  13  12   4       89.25      103.65     32.40 o 
  14  12   4      235.46      270.14     34.12 o 
  15  12   4       94.37       84.62     35.94 o 
  16  12   4       24.19       23.47     34.18 o 
  17  12   4       55.00       66.43     34.80 o 
  18  12   4       26.78       50.15     38.63 o 
  19  12   4       81.36       76.53     41.82 o 
  20  12   4       40.15       86.48     40.35 o 
   1  13   4      355.98      384.86     28.23 o 
   2  13   4       98.62       80.79     26.24 o 
   3  13   4      362.11      403.94     28.83 o 
   4  13   4      223.93      235.99     30.60 o 
   5  13   4      928.61     1015.97     32.84 o 
   6  13   4      415.59      393.95     30.86 o 
   7  13   4      335.78      268.72     30.93 o 
   8  13   4      886.17     1020.13     34.26 o 
   9  13   4      163.09      147.73     29.13 o 
  10  13   4       99.72      117.17     30.76 o 
  11  13   4      153.41      171.35     31.11 o 
  12  13   4      339.58      350.15     32.27 o 
  13  13   4      225.77      235.69     31.64 o 
  14  13   4       61.27       85.06     33.46 o 
  15  13   4       39.25       59.65     35.23 o 
  16  13   4       54.07       40.43     39.67 o 
  17  13   4      102.06       95.80     38.65 o 
  18  13   4       44.29       42.02     40.22 o 
  19  13   4      210.58      164.39     43.78 o 
   0  14   4     1879.68     2064.91     49.65 o 
   1  14   4      501.54      506.98     30.15 o 
   2  14   4      276.67      339.65     31.37 o 
   3  14   4     1093.49     1136.82     36.26 o 
   4  14   4      414.85      411.64     31.42 o 
   5  14   4      433.27      404.23     30.21 o 
   6  14   4      341.00      354.15     30.09 o 
   7  14   4       30.78       57.93     28.69 o 
   8  14   4      238.72      221.71     30.28 o 
   9  14   4      211.67      202.31     34.72 o 
  10  14   4      160.47      149.79     33.78 o 
  11  14   4       85.83      145.26     37.79 o 
  12  14   4      458.79      476.88     39.24 o 
  13  14   4       28.45       83.20     36.76 o 
  14  14   4       49.22       33.02     33.80 o 
  15  14   4       43.20       47.24     31.89 o 
  16  14   4       51.65       47.21     34.28 o 
  17  14   4      161.74      130.33     36.65 o 
  18  14   4       45.74       73.77     38.89 o 
   1  15   4      203.28      218.00     30.03 o 
   2  15   4      253.67      231.98     30.49 o 
   3  15   4      136.75      134.40     27.63 o 
   4  15   4      578.80      506.13     32.86 o 
   5  15   4      269.26      237.58     30.50 o 
   6  15   4      119.39      108.32     29.34 o 
   7  15   4      188.21      194.32     32.78 o 
   8  15   4      199.74      172.41     30.90 o 
   9  15   4      112.09      128.50     32.02 o 
  10  15   4      103.56      130.84     33.03 o 
  11  15   4      107.25       99.75     36.76 o 
  12  15   4      154.63      128.02     34.78 o 
  13  15   4      164.88      161.32     34.46 o 
  14  15   4      130.61      116.28     36.30 o 
  15  15   4       36.79       66.27     38.38 o 
  16  15   4       20.93       36.00     35.86 o 
  17  15   4       76.34       59.07     38.21 o 
   0  16   4      590.77      535.95     40.86 o 
   1  16   4      185.97      186.01     27.85 o 
   2  16   4      346.19      362.01     29.91 o 
   3  16   4      247.56      251.82     32.07 o 
   4  16   4      300.83      326.98     32.97 o 
   5  16   4      134.35      109.47     29.58 o 
   6  16   4       91.48       94.51     29.83 o 
   7  16   4      126.25      117.37     31.50 o 
   8  16   4       43.70       85.63     32.42 o 
   9  16   4       40.35       57.07     34.50 o 
  10  16   4       69.69       64.17     34.22 o 
  11  16   4       48.00       34.88     33.02 o 
  12  16   4       33.13       21.42     33.22 o 
  13  16   4       26.90       54.12     33.14 o 
  14  16   4        4.94       33.84     37.58 o 
  15  16   4       70.62      108.31     36.56 o 
   1  17   4       77.05       85.18     26.90 o 
   2  17   4      167.72      171.10     28.16 o 
   3  17   4      338.34      391.38     30.06 o 
   4  17   4      250.58      239.74     32.44 o 
   5  17   4      385.41      466.93     31.71 o 
   6  17   4       39.14       34.71     31.99 o 
   7  17   4       38.98       64.47     28.20 o 
   8  17   4       32.89       23.05     33.35 o 
   9  17   4      115.77       99.53     36.71 o 
  10  17   4       84.11       80.32     35.63 o 
  11  17   4       27.42       60.15     32.15 o 
  12  17   4       79.86       89.07     36.68 o 
  13  17   4       47.88       39.88     38.66 o 
  14  17   4        9.19       44.17     35.50 o 
   0  18   4      248.80      261.91     46.09 o 
   1  18   4       81.14       68.82     26.97 o 
   2  18   4      118.12      130.78     27.15 o 
   3  18   4        5.24       63.06     30.40 o 
   4  18   4       48.44       51.81     32.16 o 
   5  18   4      245.14      263.10     31.07 o 
   6  18   4       56.07       89.51     32.07 o 
   7  18   4      109.23      106.93     36.93 o 
   8  18   4       17.97       41.06     29.71 o 
   9  18   4      138.02      136.51     34.65 o 
  10  18   4       54.16       73.27     38.52 o 
  11  18   4      195.42      166.94     36.48 o 
  12  18   4        6.83       73.17     40.05 o 
   1  19   4       88.95       91.81     32.74 o 
   2  19   4       37.17       18.76     31.26 o 
   3  19   4       59.52       61.54     32.02 o 
   4  19   4      273.34      299.75     34.26 o 
   5  19   4       27.85       42.63     32.28 o 
   6  19   4       50.87       44.19     35.31 o 
   7  19   4       70.48       55.12     32.14 o 
   8  19   4       52.64       64.43     35.59 o 
   9  19   4       27.85       56.89     35.73 o 
   0  20   4       77.67       89.20     50.39 o 
   1  20   4       21.24       18.61     34.33 o 
   2  20   4       42.90       67.86     31.86 o 
   3  20   4       23.18       11.48     30.88 o 
   4  20   4       74.14       81.66     33.48 o 
   5  20   4       13.89       44.16     32.01 o 
   2   0   5    24965.44    15169.20    233.69 o 
   4   0   5     1301.35      984.43     50.62 o 
   6   0   5      855.60      817.59     53.74 o 
   8   0   5     3781.53     3683.44     79.35 o 
  10   0   5     3584.78     4941.79    205.44 o 
  12   0   5      348.73      402.21     53.60 o 
  14   0   5      175.29      193.53     61.22 o 
  16   0   5       79.32       85.43     47.20 o 
  18   0   5       85.03      188.56     52.30 o 
  20   0   5      647.12      697.65     56.17 o 
  22   0   5      245.16      278.13     59.41 o 
  24   0   5      394.95      346.16     66.55 o 
   0   1   5    13768.62    22614.11   1057.71 o 
   1   1   5     4604.24     5734.35    288.02 o 
   2   1   5     2097.00     1583.60     42.08 o 
   3   1   5     3983.27     4013.59    151.00 o 
   4   1   5     6045.62     6273.18    111.85 o 
   5   1   5      609.36      458.59     33.79 o 
   6   1   5     1524.66     1595.20     42.04 o 
   7   1   5     3364.25     3960.17     81.83 o 
   8   1   5     1548.14     1700.42     46.58 o 
   9   1   5      904.51      851.84     43.21 o 
  10   1   5      720.39      769.79     41.39 o 
  11   1   5      602.11      700.98     39.10 o 
  12   1   5      575.29      566.56     38.31 o 
  13   1   5      528.45      518.88     43.60 o 
  14   1   5      313.08      342.43     37.44 o 
  15   1   5     1025.95      924.57     39.56 o 
  16   1   5      265.45      240.69     36.44 o 
  17   1   5       56.44       28.58     38.57 o 
  18   1   5      226.23      207.01     34.50 o 
  19   1   5      412.79      347.03     41.22 o 
  20   1   5      288.60      261.39     36.09 o 
  21   1   5      264.61      225.58     37.69 o 
  22   1   5      323.75      321.76     40.75 o 
  23   1   5      172.61      177.73     42.61 o 
  24   1   5       38.12       42.66     44.74 o 
   1   2   5     3485.65     3479.93     76.48 o 
   2   2   5     2040.96     2420.97     56.70 o 
   3   2   5     1488.56     2049.88     41.57 o 
   4   2   5      236.44      340.48     33.05 o 
   5   2   5      395.69      394.11     33.48 o 
   6   2   5     1923.86     1589.00     50.77 o 
   7   2   5     2223.08     1751.53     46.14 o 
   8   2   5     5320.85     5028.22    100.82 o 
   9   2   5     5957.57     5418.46    145.92 o 
  10   2   5     5600.61     5330.65     88.44 o 
  11   2   5      403.72      489.98     38.13 o 
  12   2   5      425.31      426.59     37.67 o 
  13   2   5      219.57      227.52     38.22 o 
  14   2   5      540.89      627.02     39.34 o 
  15   2   5      212.58      209.68     33.20 o 
  16   2   5      321.90      309.55     40.50 o 
  17   2   5      635.13      632.89     36.92 o 
  18   2   5     1225.99     1376.70     45.32 o 
  19   2   5      285.73      346.55     41.17 o 
  20   2   5       49.01       85.02     35.54 o 
  21   2   5      165.89      191.30     39.20 o 
  22   2   5       72.44       56.47     39.64 o 
  23   2   5       82.78       92.92     39.31 o 
  24   2   5       90.05       72.68     48.91 o 
   1   3   5     1067.01     1211.39     35.50 o 
   2   3   5      588.00      541.29     33.76 o 
   3   3   5     1419.92     1380.08     37.22 o 
   4   3   5     1598.95     1251.11     35.58 o 
   5   3   5      194.73      140.30     29.04 o 
   6   3   5     3181.01     2777.52     49.55 o 
   7   3   5     2679.21     2692.71     54.07 o 
   8   3   5     2618.89     2133.26     60.15 o 
   9   3   5     1014.19     1082.06     41.40 o 
  10   3   5     2272.67     2024.73     44.97 o 
  11   3   5     1122.17     1360.42     41.41 o 
  12   3   5      416.89      471.97     38.27 o 
  13   3   5      684.45      648.54     40.61 o 
  14   3   5      417.18      382.86     32.07 o 
  15   3   5      239.52      248.93     32.87 o 
  16   3   5      367.55      319.17     36.74 o 
  17   3   5      540.72      482.62     37.39 o 
  18   3   5       54.55       76.63     35.74 o 
  19   3   5      102.96       89.02     34.41 o 
  20   3   5      119.36      138.58     36.32 o 
  21   3   5      142.37      142.03     34.14 o 
  22   3   5       15.49       43.85     37.52 o 
  23   3   5       47.91       88.79     40.84 o 
  24   3   5      111.89       68.30     44.62 o 
   1   4   5      229.28      291.07     31.77 o 
   2   4   5      382.99      781.24     34.23 o 
   3   4   5     9823.54    11054.06    175.52 o 
   4   4   5      843.39      696.82     33.29 o 
   5   4   5      772.95      835.21     35.09 o 
   6   4   5     1138.03     1078.03     38.57 o 
   7   4   5      416.82      327.17     36.64 o 
   8   4   5     2212.02     2683.70     71.16 o 
   9   4   5     6865.46     7862.56    130.93 o 
  10   4   5      819.45     1079.14     42.12 o 
  11   4   5     1703.49     2201.77     44.97 o 
  12   4   5      520.98      473.90     32.46 o 
  13   4   5      237.36      269.38     35.92 o 
  14   4   5      416.73      350.60     33.11 o 
  15   4   5      408.25      383.15     33.42 o 
  16   4   5      470.87      568.61     35.80 o 
  17   4   5     1717.79     1880.95     43.95 o 
  18   4   5      157.61      152.01     37.56 o 
  19   4   5      116.19      117.73     34.80 o 
  20   4   5       60.37       52.38     31.85 o 
  21   4   5      262.38      227.99     38.57 o 
  22   4   5      161.18      118.17     38.82 o 
  23   4   5      259.35      207.88     40.93 o 
  24   4   5       88.14       60.06     43.34 o 
   0   5   5     6640.16    11565.93    239.17 o 
   1   5   5     1930.01     1964.58     61.07 o 
   2   5   5     2689.84     3490.27     67.00 o 
   3   5   5      127.27       66.04     28.70 o 
   4   5   5     3489.99     3764.46    106.06 o 
   5   5   5     1157.96     1372.72     41.12 o 
   6   5   5      151.24      191.29     35.42 o 
   7   5   5      521.85      668.52     36.33 o 
   8   5   5     3673.62     3369.05     89.04 o 
   9   5   5      928.95      997.10     41.38 o 
  10   5   5      683.52      751.22     38.47 o 
  11   5   5      881.79      765.42     36.85 o 
  12   5   5      734.13      834.42     37.72 o 
  13   5   5      219.81      231.71     30.91 o 
  14   5   5      838.98     1027.55     35.02 o 
  15   5   5      336.33      362.73     33.34 o 
  16   5   5     1059.22      933.31     37.23 o 
  17   5   5      183.47      117.73     31.82 o 
  18   5   5       18.99       54.09     33.11 o 
  19   5   5       50.65       66.50     35.08 o 
  20   5   5      109.68      120.21     36.32 o 
  21   5   5      242.74      199.67     40.00 o 
  22   5   5      148.31      111.07     39.48 o 
  23   5   5       10.40       17.49     41.98 o 
  24   5   5       83.69       96.26     45.06 o 
   1   6   5     1238.30      934.37     36.34 o 
   2   6   5      503.01      333.12     31.03 o 
   3   6   5      419.41      594.25     32.49 o 
   4   6   5     1840.49     2180.02     41.65 o 
   5   6   5     2872.35     2732.12     49.31 o 
   6   6   5     1270.24     1305.51     36.50 o 
   7   6   5     3650.94     3503.31     75.32 o 
   8   6   5     2031.84     2283.34     45.87 o 
   9   6   5      801.55      789.76     33.66 o 
  10   6   5     1193.78     1200.56     37.35 o 
  11   6   5     2760.25     2568.38     55.23 o 
  12   6   5     1122.53     1072.68     36.84 o 
  13   6   5      392.23      318.03     35.31 o 
  14   6   5     1639.52     1516.40     40.38 o 
  15   6   5      603.11      486.02     35.15 o 
  16   6   5      209.57      205.81     33.17 o 
  17   6   5      140.26      112.41     32.25 o 
  18   6   5      400.19      355.68     34.66 o 
  19   6   5       82.34       90.20     32.10 o 
  20   6   5       68.26       78.14     34.61 o 
  21   6   5      114.74       97.35     34.64 o 
  22   6   5       28.13       83.90     42.06 o 
  23   6   5      157.98      105.80     48.12 o 
   0   7   5      706.06      924.32     47.48 o 
   1   7   5      618.10      866.54     36.54 o 
   2   7   5      479.91      667.63     32.85 o 
   3   7   5      533.96      571.63     37.04 o 
   4   7   5     1794.36     1616.22     38.90 o 
   5   7   5     1531.66     1338.24     40.05 o 
   6   7   5      601.64      633.91     35.14 o 
   7   7   5      657.27      692.00     35.16 o 
   8   7   5      427.29      366.48     35.61 o 
   9   7   5      293.96      355.12     33.79 o 
  10   7   5      504.17      490.54     33.81 o 
  11   7   5      338.85      324.92     32.01 o 
  12   7   5      670.72      734.79     33.23 o 
  13   7   5      871.54      988.98     33.32 o 
  14   7   5     1144.65     1061.87     33.27 o 
  15   7   5      691.02      688.66     35.21 o 
  16   7   5       91.39       87.22     28.97 o 
  17   7   5      264.22      267.89     35.19 o 
  18   7   5      247.79      233.94     32.93 o 
  19   7   5      346.68      405.25     35.73 o 
  20   7   5       38.77       58.23     36.40 o 
  21   7   5       30.23       57.68     36.41 o 
  22   7   5       50.64       66.04     40.95 o 
  23   7   5       76.19       61.94     46.91 o 
   1   8   5      344.66      371.37     29.87 o 
   2   8   5      403.15      282.02     28.63 o 
   3   8   5      187.36      227.12     32.01 o 
   4   8   5      886.52      933.59     33.37 o 
   5   8   5      708.13      576.54     31.84 o 
   6   8   5      386.51      303.53     31.64 o 
   7   8   5      712.59      723.77     34.12 o 
   8   8   5      874.77      834.13     34.23 o 
   9   8   5     1359.14     1461.55     37.27 o 
  10   8   5      417.04      453.96     34.36 o 
  11   8   5      445.12      387.93     33.62 o 
  12   8   5     1302.35     1079.39     38.07 o 
  13   8   5     1111.49     1017.08     32.91 o 
  14   8   5      156.80      156.68     31.60 o 
  15   8   5      391.31      427.16     34.42 o 
  16   8   5      276.74      219.48     35.15 o 
  17   8   5      496.83      552.14     34.05 o 
  18   8   5      243.35      224.47     34.36 o 
  19   8   5      132.22      138.93     32.57 o 
  20   8   5      125.11      137.46     37.79 o 
  21   8   5       60.85      104.10     36.63 o 
  22   8   5      122.52      139.17     44.94 o 
   0   9   5     2604.48     2521.91     66.48 o 
   1   9   5     1144.79     1158.75     33.17 o 
   2   9   5     1179.92     1784.35     39.73 o 
   3   9   5      988.83     1060.12     35.85 o 
   4   9   5     2092.72     2514.82     48.96 o 
   5   9   5      178.32      151.64     30.59 o 
   6   9   5      108.68      110.13     28.55 o 
   7   9   5       59.03       93.95     28.86 o 
   8   9   5      280.29      359.71     29.62 o 
   9   9   5      241.57      247.74     29.78 o 
  10   9   5       62.15       77.01     30.94 o 
  11   9   5     2329.27     2600.00     41.82 o 
  12   9   5      772.53      701.99     31.79 o 
  13   9   5     1892.38     2413.72     47.37 o 
  14   9   5     1085.97     1369.02     36.57 o 
  15   9   5      319.30      292.63     33.97 o 
  16   9   5      435.70      421.09     34.74 o 
  17   9   5       38.80       59.72     32.55 o 
  18   9   5      260.83      274.68     37.15 o 
  19   9   5      332.80      338.61     35.71 o 
  20   9   5       44.89       43.11     37.77 o 
  21   9   5      608.71      642.26     45.02 o 
  22   9   5       66.51       78.41     41.02 o 
   1  10   5      351.88      335.68     28.78 o 
   2  10   5     1213.68     1149.29     33.60 o 
   3  10   5     1746.56     1900.68     49.78 o 
   4  10   5     1004.40      932.74     34.27 o 
   5  10   5      192.25      182.30     27.55 o 
   6  10   5      199.87      229.88     30.76 o 
   7  10   5      184.24      215.56     29.83 o 
   8  10   5      376.44      401.13     32.39 o 
   9  10   5      352.17      286.64     31.56 o 
  10  10   5      374.10      385.48     31.33 o 
  11  10   5       95.69       63.54     29.17 o 
  12  10   5      149.88      184.67     34.54 o 
  13  10   5      188.47      164.26     31.02 o 
  14  10   5      266.70      252.75     33.68 o 
  15  10   5      225.63      225.27     31.01 o 
  16  10   5       82.33       91.26     35.68 o 
  17  10   5      151.75      114.46     32.83 o 
  18  10   5      155.97       92.36     34.38 o 
  19  10   5       57.33       85.24     41.39 o 
  20  10   5      183.71      129.68     41.34 o 
  21  10   5       66.42      117.89     43.03 o 
   0  11   5     2718.94     2152.47     82.15 o 
   1  11   5     1876.31     1428.45     38.31 o 
   2  11   5     1676.28     1633.21     35.64 o 
   3  11   5     1739.85     1616.24     35.75 o 
   4  11   5      446.28      538.74     30.31 o 
   5  11   5      266.90      296.97     31.20 o 
   6  11   5       86.79      124.05     28.95 o 
   7  11   5      289.97      250.01     29.99 o 
   8  11   5      561.73      549.74     29.74 o 
   9  11   5     1042.95     1044.12     32.20 o 
  10  11   5     1529.08     1735.90     45.56 o 
  11  11   5      390.56      399.00     33.15 o 
  12  11   5      285.40      233.97     32.02 o 
  13  11   5      529.12      557.32     35.53 o 
  14  11   5      192.57      204.96     35.23 o 
  15  11   5      120.39      102.11     29.60 o 
  16  11   5      260.05      208.89     33.76 o 
  17  11   5      129.52      131.23     34.64 o 
  18  11   5      235.65      166.18     38.21 o 
  19  11   5       76.98       55.97     37.78 o 
  20  11   5      141.03      154.94     42.63 o 
   1  12   5      442.45      362.51     31.43 o 
   2  12   5     2279.16     2636.10     54.50 o 
   3  12   5     1335.23     1338.55     36.21 o 
   4  12   5      733.82      731.89     34.28 o 
   5  12   5      536.89      518.47     32.08 o 
   6  12   5      287.95      277.88     28.62 o 
   7  12   5      880.10      827.36     34.08 o 
   8  12   5      654.50      678.06     31.37 o 
   9  12   5      891.78      878.37     35.81 o 
  10  12   5      174.85      209.15     31.20 o 
  11  12   5      337.15      327.41     34.79 o 
  12  12   5       73.91       77.94     32.52 o 
  13  12   5      307.51      250.20     34.19 o 
  14  12   5       82.81       91.36     33.73 o 
  15  12   5       71.95       84.74     32.52 o 
  16  12   5      134.36      116.69     36.44 o 
  17  12   5      133.37       61.54     37.61 o 
  18  12   5       72.64       60.42     38.18 o 
  19  12   5      115.10       87.55     39.16 o 
  20  12   5       40.71       18.23     41.12 o 
   0  13   5      273.00      267.83     38.42 o 
   1  13   5      466.03      424.26     31.20 o 
   2  13   5     1117.94     1109.24     32.10 o 
   3  13   5      495.03      472.22     32.13 o 
   4  13   5     2304.48     2481.68     39.89 o 
   5  13   5      320.37      294.82     29.62 o 
   6  13   5      236.17      241.48     29.79 o 
   7  13   5       50.97       63.73     30.43 o 
   8  13   5      379.62      436.75     32.75 o 
   9  13   5      334.75      334.23     33.55 o 
  10  13   5      489.81      477.46     37.49 o 
  11  13   5      205.53      172.93     33.20 o 
  12  13   5      350.79      447.43     34.22 o 
  13  13   5       33.68       50.89     33.68 o 
  14  13   5       15.67       28.08     32.03 o 
  15  13   5       18.74       28.70     34.39 o 
  16  13   5       64.16       52.91     34.28 o 
  17  13   5       53.08       69.17     36.79 o 
  18  13   5       57.80       45.95     37.42 o 
  19  13   5        7.96       39.09     41.37 o 
   1  14   5      124.78       86.08     26.02 o 
   2  14   5      487.96      438.21     32.03 o 
   3  14   5       63.86       78.42     28.39 o 
   4  14   5      138.54      172.96     30.18 o 
 -23   6   0       24.66       63.67     59.12 o 
 -21   6   0       25.30        9.58     46.40 o 
 -19   6   0       38.46       69.54     55.84 o 
 -17   6   0      222.95      269.33     47.62 o 
 -15   6   0      172.92      245.44     55.09 o 
 -13   6   0       49.27       60.21     39.84 o 
 -11   6   0       70.52       21.43     53.24 o 
  -9   6   0      791.35      937.92     50.99 o 
  -7   6   0       97.84       78.35     49.51 o 
  -5   6   0     3050.35     2959.54    105.18 o 
  -3   6   0       55.98       45.34     38.31 o 
  -1   6   0     3672.17     1479.72     51.86 o 
   5  14   5       56.44       66.23     26.82 o 
   6  14   5      576.15      586.53     36.13 o 
   7  14   5      148.79      203.17     28.77 o 
   8  14   5      699.88      715.13     35.32 o 
   9  14   5      108.49      106.18     31.76 o 
  10  14   5      385.46      376.37     36.31 o 
  11  14   5       54.82      107.20     34.80 o 
  12  14   5       26.59        4.30     30.07 o 
  13  14   5       99.25       78.88     30.20 o 
  14  14   5       25.89       30.88     32.46 o 
  15  14   5       57.21       58.29     33.93 o 
  16  14   5      155.58      205.95     42.81 o 
  17  14   5      143.17      132.08     42.03 o 
  18  14   5       35.69       34.76     39.12 o 
   0  15   5      741.87      640.91     40.88 o 
   1  15   5      587.54      500.48     28.05 o 
   2  15   5      152.99      141.97     28.47 o 
   3  15   5      212.11      226.30     28.23 o 
   4  15   5      101.57      128.72     28.65 o 
   5  15   5      139.20      101.94     29.59 o 
   6  15   5       88.53       83.11     28.35 o 
   7  15   5       43.81       52.39     32.72 o 
   8  15   5       41.21       37.29     31.76 o 
   9  15   5      106.45      146.41     31.40 o 
  10  15   5      381.38      336.90     30.78 o 
  11  15   5      122.91      187.55     32.46 o 
  12  15   5      151.37      129.67     34.37 o 
  13  15   5       43.79       25.90     33.71 o 
  14  15   5       16.27       32.37     39.11 o 
  15  15   5       72.64       54.94     40.30 o 
  16  15   5       42.99       60.14     36.62 o 
   1  16   5       79.61       72.99     29.85 o 
   2  16   5      111.54       89.84     30.63 o 
   3  16   5      382.63      357.78     29.88 o 
   4  16   5      126.20      144.91     31.13 o 
   5  16   5      173.09      215.94     30.21 o 
   6  16   5        7.24       32.09     29.25 o 
   7  16   5       78.40       81.42     27.35 o 
   8  16   5      180.25      158.66     33.00 o 
   9  16   5      313.47      254.96     35.88 o 
  10  16   5      158.61      122.47     36.32 o 
  11  16   5       96.95       90.87     32.96 o 
  12  16   5       34.35       31.33     35.01 o 
  13  16   5       24.97       37.49     35.19 o 
  14  16   5       14.23       66.65     36.92 o 
  15  16   5       18.07       62.63     37.37 o 
   0  17   5      300.77      312.79     48.03 o 
   1  17   5      491.78      534.61     32.59 o 
   2  17   5       71.60      123.80     29.30 o 
   3  17   5      115.67      107.12     29.74 o 
   4  17   5       49.79       57.31     27.64 o 
   5  17   5      166.07      106.51     31.84 o 
   6  17   5       49.84       75.96     30.78 o 
   7  17   5      138.11      123.36     34.74 o 
   8  17   5      140.52      116.81     31.19 o 
   9  17   5       55.91       82.82     32.40 o 
  10  17   5       45.50       37.17     32.41 o 
  11  17   5       16.01       43.16     34.74 o 
  12  17   5       32.55       24.16     34.48 o 
  13  17   5       29.32       42.35     34.73 o 
   1  18   5       14.18       63.79     31.98 o 
   2  18   5       62.07       52.66     33.15 o 
   3  18   5       18.49       58.54     27.15 o 
   4  18   5       46.55       46.27     28.43 o 
   5  18   5       39.30       62.92     32.63 o 
   6  18   5       73.09       93.51     29.28 o 
   7  18   5       64.23       88.84     31.74 o 
   8  18   5       88.81       67.57     34.99 o 
   9  18   5       28.34       51.22     36.25 o 
  10  18   5       32.09       71.12     36.38 o 
  11  18   5       14.81       50.01     35.36 o 
   0  19   5       25.08       30.13     45.75 o 
   1  19   5       28.92       49.10     31.77 o 
   2  19   5        5.15       10.76     31.41 o 
   3  19   5       70.33       66.27     33.46 o 
   4  19   5       38.18       48.75     30.64 o 
   5  19   5       54.70       41.84     35.88 o 
   6  19   5       54.65       55.38     32.08 o 
   7  19   5       99.39       76.65     36.04 o 
   8  19   5       55.01       41.86     35.71 o 
   1  20   5       51.76       50.14     31.80 o 
   2  20   5       19.29       -2.67     31.78 o 
   3  20   5       24.84       49.10     29.20 o 
   4  20   5        4.59       26.29     31.46 o 
   0   0   6    11948.97     6058.76    217.01 o 
   2   0   6      639.56     1024.94     48.91 o 
   4   0   6     3026.57     3468.90     63.30 o 
   6   0   6     5713.43     5409.19    129.92 o 
   8   0   6      607.03      412.95     47.96 o 
  10   0   6      261.09      253.18     51.95 o 
  12   0   6      143.69       85.43     38.97 o 
  14   0   6       40.17       44.65     48.65 o 
  16   0   6      217.07      262.87     54.97 o 
  18   0   6      287.11      287.69     49.85 o 
  20   0   6      440.87      478.48     57.88 o 
  22   0   6      207.05      128.31     52.03 o 
  24   0   6       51.65       63.53     53.05 o 
   1   1   6     1937.73     3006.72     81.46 o 
   2   1   6     2844.97     3734.61    123.21 o 
   3   1   6     2300.19     3036.60     44.86 o 
   4   1   6      430.49      542.61     31.01 o 
   5   1   6      353.20      294.85     31.81 o 
   6   1   6     4147.87     3992.12     87.24 o 
   7   1   6     2000.97     2101.88     67.09 o 
   8   1   6      666.97      589.43     34.61 o 
   9   1   6      801.16      858.83     37.57 o 
  10   1   6      540.26      497.22     35.18 o 
  11   1   6      451.29      327.36     34.15 o 
  12   1   6      216.86      260.50     36.10 o 
  13   1   6      141.78      161.89     39.40 o 
  14   1   6       84.76       73.45     31.86 o 
  15   1   6      448.86      504.94     34.94 o 
  16   1   6      342.40      371.46     35.48 o 
  17   1   6      772.72      714.43     35.40 o 
  18   1   6      223.61      172.33     37.32 o 
  19   1   6      277.14      227.54     35.13 o 
  20   1   6       24.36       73.93     36.73 o 
  21   1   6      326.79      293.61     39.28 o 
  22   1   6      602.66      534.55     38.98 o 
  23   1   6       87.88       75.35     41.20 o 
  24   1   6       51.10       52.60     37.61 o 
   0   2   6    13865.05    16223.05    417.62 o 
   1   2   6     2463.70     5834.82    109.68 o 
   2   2   6      660.26      646.16     33.11 o 
   3   2   6      673.20      824.50     32.62 o 
   4   2   6     4365.83     4568.37     95.06 o 
   5   2   6     2970.16     3094.57     68.71 o 
   6   2   6      466.96      667.65     35.94 o 
   7   2   6     1075.47     1385.69     38.46 o 
   8   2   6     1595.37     1614.45     40.30 o 
   9   2   6     2270.87     2542.13     77.67 o 
  10   2   6      558.44      509.50     37.00 o 
  11   2   6      687.09      751.71     37.82 o 
  12   2   6       77.66       67.19     32.41 o 
  13   2   6      764.58      776.55     38.68 o 
  14   2   6      759.27      787.16     38.42 o 
  15   2   6      378.39      380.18     36.35 o 
  16   2   6      122.43      144.44     35.98 o 
  17   2   6      971.15     1100.29     39.42 o 
  18   2   6       92.52      104.52     35.81 o 
  19   2   6      167.33      205.53     36.96 o 
  20   2   6      154.75      184.01     36.09 o 
  21   2   6      121.69      147.03     36.43 o 
  22   2   6       79.28       69.84     38.33 o 
  23   2   6      201.44      180.37     38.86 o 
  24   2   6       20.44       34.53     40.39 o 
   1   3   6      331.96      270.93     27.96 o 
   2   3   6      253.47      262.90     28.05 o 
   3   3   6      789.71      890.19     34.91 o 
   4   3   6      273.58      418.61     34.06 o 
   5   3   6      508.90      498.01     34.58 o 
   6   3   6      926.26      787.49     35.05 o 
   7   3   6      484.31      588.79     33.81 o 
   8   3   6       48.93       45.86     30.61 o 
   9   3   6     1429.44     1732.46     42.15 o 
  10   3   6      475.82      599.48     36.52 o 
  11   3   6     1193.41     1188.53     41.28 o 
  12   3   6      516.49      474.13     34.07 o 
  13   3   6      460.98      499.72     34.78 o 
  14   3   6      250.73      217.31     35.43 o 
  15   3   6      830.29      911.06     39.00 o 
  16   3   6     2551.97     2922.32     48.13 o 
  17   3   6      596.55      653.60     39.36 o 
  18   3   6      122.19      176.51     37.00 o 
  19   3   6      212.78      239.55     35.58 o 
  20   3   6      132.76      165.48     36.12 o 
  21   3   6      211.75      185.08     37.55 o 
  22   3   6       60.54       87.30     35.77 o 
  23   3   6       39.20       55.58     37.80 o 
  24   3   6       46.35       37.28     37.69 o 
   0   4   6    19957.72    18035.24    247.44 o 
   1   4   6    18848.79    19182.23    195.16 o 
   2   4   6     5515.64     4578.36     82.13 o 
   3   4   6     1219.08     1112.02     35.16 o 
   4   4   6      422.96      339.35     32.71 o 
   5   4   6     1264.41     1232.43     37.86 o 
   6   4   6      357.79      361.06     31.51 o 
   7   4   6     1055.22     1169.47     36.00 o 
   8   4   6      836.17      956.86     39.25 o 
   9   4   6      513.44      370.94     34.30 o 
  10   4   6     3911.75     4112.80     88.51 o 
  11   4   6     4378.26     4720.45    107.42 o 
  12   4   6     1552.76     1439.85     41.13 o 
  13   4   6     1090.88      894.84     39.53 o 
  14   4   6      116.06      140.24     33.65 o 
  15   4   6      307.89      245.54     33.19 o 
  16   4   6      189.20      186.61     31.96 o 
  17   4   6      435.17      456.22     34.73 o 
  18   4   6      383.79      331.73     36.20 o 
  19   4   6      322.17      258.88     36.93 o 
  20   4   6       34.52       37.54     35.54 o 
  21   4   6       97.93       76.82     33.30 o 
  22   4   6      104.65       97.37     40.47 o 
  23   4   6       30.96       50.46     40.80 o 
  24   4   6       63.62       55.43     41.51 o 
   1   5   6     1116.20      783.28     33.55 o 
   2   5   6      529.40      372.26     31.46 o 
   3   5   6      503.20      652.65     34.53 o 
   4   5   6     1595.73     2010.46     47.27 o 
   5   5   6     3321.63     2897.73     68.10 o 
   6   5   6     1267.12     1324.04     37.37 o 
   7   5   6     3112.01     3078.53     83.26 o 
   8   5   6     2288.59     2511.45     62.66 o 
   9   5   6      812.92      732.76     36.93 o 
  10   5   6     1306.37     1357.20     42.14 o 
  11   5   6     2297.95     2126.25     43.50 o 
  12   5   6     1072.67     1072.31     38.28 o 
  13   5   6      483.59      380.41     33.96 o 
  14   5   6     1382.07     1338.50     40.52 o 
  15   5   6      591.72      503.42     35.06 o 
  16   5   6      243.86      253.05     34.50 o 
  17   5   6      157.47      133.03     35.31 o 
  18   5   6      332.89      270.76     31.30 o 
  19   5   6       88.77       99.70     35.13 o 
  20   5   6       71.56       87.81     34.40 o 
  21   5   6      118.67      130.03     39.24 o 
  22   5   6       27.05       68.69     40.88 o 
  23   5   6      175.39      109.82     40.16 o 
   0   6   6     4642.54     4216.57     79.03 o 
   1   6   6    15611.61    13170.31    305.44 o 
   2   6   6      408.31      281.38     32.13 o 
   3   6   6      765.69      805.38     32.09 o 
   4   6   6      900.39      927.48     34.69 o 
   5   6   6     3669.46     4232.68     81.05 o 
   6   6   6      223.86      206.48     29.33 o 
   7   6   6     2790.17     2869.82     59.86 o 
   8   6   6      105.16       87.70     31.84 o 
   9   6   6      729.27     1087.60     36.57 o 
  10   6   6      289.17      246.75     32.33 o 
  11   6   6     1305.80     1407.09     39.00 o 
  12   6   6     1301.25     1370.21     42.86 o 
  13   6   6     1042.13      937.43     37.46 o 
  14   6   6      923.19      981.89     36.23 o 
  15   6   6      387.21      418.85     32.17 o 
  16   6   6      153.96      121.50     32.92 o 
  17   6   6      176.07      204.34     33.32 o 
  18   6   6      282.94      189.36     33.83 o 
  19   6   6       47.57      110.11     32.96 o 
  20   6   6       73.92       91.98     35.81 o 
  21   6   6      195.11      267.43     38.50 o 
  22   6   6       23.36       33.31     37.44 o 
  23   6   6      188.08      208.45     41.00 o 
   1   7   6     2438.72     3415.37     63.89 o 
   2   7   6     3515.18     4346.89     65.70 o 
   3   7   6      872.44     1404.60     36.19 o 
   4   7   6      193.14      229.66     28.68 o 
   5   7   6      663.02      759.13     31.04 o 
   6   7   6      495.89      496.15     30.24 o 
   7   7   6      398.52      379.04     33.67 o 
 -23   7   0        8.93       12.73     54.44 o 
 -21   7   0      243.41      225.81     53.99 o 
 -19   7   0        1.22       17.45     43.18 o 
 -17   7   0      994.23     1085.02     53.02 o 
 -15   7   0       95.06       57.45     47.61 o 
 -13   7   0      418.62      323.56     50.55 o 
 -11   7   0       51.52       12.00     38.13 o 
  -9   7   0      475.66      523.42     46.16 o 
  -7   7   0      886.91      785.70     51.74 o 
  -5   7   0     3877.20     3258.98     97.91 o 
  -3   7   0     7707.84     5158.80     87.99 o 
  -1   7   0       49.34       15.62     35.79 o 
   8   7   6      151.68      156.60     31.57 o 
   9   7   6      555.15      529.81     32.27 o 
  10   7   6     1306.48     1329.50     36.69 o 
  11   7   6     1027.06     1376.61     37.45 o 
  12   7   6      187.00      167.53     35.39 o 
  13   7   6     1995.32     2273.70     51.54 o 
  14   7   6      350.41      437.21     33.41 o 
  15   7   6      357.69      355.71     32.92 o 
  16   7   6      397.53      457.64     32.92 o 
  17   7   6       57.50       81.35     31.65 o 
  18   7   6      532.57      441.80     36.67 o 
  19   7   6      138.25      116.63     33.85 o 
  20   7   6       41.69       52.34     32.21 o 
  21   7   6       35.45       60.75     39.34 o 
  22   7   6       26.96       39.63     37.06 o 
   0   8   6     6851.78     6665.38    146.65 o 
   1   8   6     1102.30     1001.59     34.40 o 
   2   8   6      441.64      326.65     29.88 o 
   3   8   6      584.25      522.16     30.91 o 
   4   8   6     2570.44     2333.68     49.40 o 
   5   8   6     1584.50     1618.94     44.31 o 
   6   8   6      699.12      873.36     39.46 o 
   7   8   6      289.94      327.85     29.34 o 
   8   8   6      189.96      159.93     27.98 o 
   9   8   6      143.38       86.41     28.76 o 
  10   8   6       89.65       80.68     30.53 o 
  11   8   6      684.27      650.17     34.80 o 
  12   8   6     1298.41     1190.23     39.35 o 
  13   8   6     3059.94     3133.16     68.54 o 
  14   8   6     2067.79     2299.26     42.33 o 
  15   8   6      863.94      854.26     35.93 o 
  16   8   6      180.34      194.38     34.98 o 
  17   8   6      283.58      268.37     34.77 o 
  18   8   6      626.47      567.52     34.77 o 
  19   8   6      314.07      289.08     36.81 o 
  20   8   6       79.69       52.33     35.87 o 
  21   8   6      116.40      139.70     36.62 o 
  22   8   6       95.49       96.29     37.49 o 
   1   9   6      250.49      226.59     28.16 o 
   2   9   6     2565.14     2021.15     57.11 o 
   3   9   6      502.34      515.35     34.11 o 
   4   9   6      142.16       95.57     28.53 o 
   5   9   6      313.74      339.02     28.43 o 
   6   9   6      653.36      551.34     30.42 o 
   7   9   6      275.45      298.19     28.92 o 
   8   9   6      234.48      253.41     27.71 o 
   9   9   6      287.74      332.97     30.76 o 
  10   9   6      124.90      114.33     31.35 o 
  11   9   6      803.21      790.54     34.67 o 
  12   9   6     1673.38     1401.22     38.29 o 
  13   9   6      248.04      182.13     32.48 o 
  14   9   6      236.35      218.26     30.57 o 
  15   9   6      725.17      711.51     33.60 o 
  16   9   6      288.59      253.02     32.70 o 
  17   9   6      328.70      317.78     35.50 o 
  18   9   6      657.44      650.67     36.15 o 
  19   9   6      210.73      217.51     36.30 o 
  20   9   6      135.45      136.38     35.80 o 
  21   9   6       17.57       57.74     38.17 o 
   0  10   6     7566.20     8945.10    359.68 o 
   1  10   6     3481.37     3710.58     66.72 o 
   2  10   6     2600.09     2617.50     57.81 o 
   3  10   6      377.79      324.51     29.60 o 
   4  10   6      100.67       67.46     27.41 o 
   5  10   6      342.12      316.60     30.78 o 
   6  10   6      139.82      129.94     28.78 o 
   7  10   6       97.49       92.14     29.34 o 
   8  10   6      141.86      139.70     32.16 o 
   9  10   6      123.95      168.05     31.86 o 
  10  10   6      210.34      209.65     31.61 o 
  11  10   6      501.30      407.64     33.13 o 
  12  10   6      275.60      267.91     33.60 o 
  13  10   6       92.36      140.00     29.85 o 
  14  10   6       94.40      151.98     32.98 o 
  15  10   6       95.50      102.17     32.05 o 
  16  10   6      397.22      398.95     34.30 o 
  17  10   6      195.50      175.52     30.63 o 
  18  10   6       18.48       34.90     36.30 o 
  19  10   6      411.17      390.40     38.30 o 
  20  10   6      132.05      115.71     34.37 o 
  21  10   6       77.76       71.89     41.75 o 
   1  11   6      638.30      632.76     29.49 o 
   2  11   6      277.95      257.65     29.72 o 
   3  11   6       69.70       49.66     26.34 o 
   4  11   6     2826.33     3236.19     71.71 o 
   5  11   6      737.94      845.09     35.58 o 
   6  11   6      878.58      858.27     32.48 o 
   7  11   6      105.62      138.77     30.22 o 
   8  11   6      248.32      236.10     30.45 o 
   9  11   6      363.55      417.08     33.89 o 
  10  11   6     1153.10     1202.23     34.32 o 
  11  11   6       59.81       88.76     29.93 o 
  12  11   6      283.00      287.50     31.30 o 
  13  11   6      593.97      656.63     35.28 o 
  14  11   6      285.13      275.12     32.58 o 
  15  11   6       65.51       59.25     32.24 o 
  16  11   6      438.30      466.05     34.10 o 
  17  11   6       92.52       93.04     35.68 o 
  18  11   6      229.53      220.36     33.16 o 
  19  11   6       99.75      106.30     39.35 o 
  20  11   6       59.31       77.19     35.67 o 
   0  12   6     1224.31     1308.04     49.62 o 
   1  12   6      686.50      656.35     30.29 o 
   2  12   6       63.25       93.68     28.41 o 
   3  12   6      809.15      898.60     30.18 o 
   4  12   6      859.42      939.85     32.63 o 
   5  12   6     1042.08     1120.02     33.80 o 
   6  12   6      379.76      356.16     28.15 o 
   7  12   6      880.88     1039.81     36.88 o 
   8  12   6      219.94      215.82     29.82 o 
   9  12   6      132.65      161.93     29.81 o 
  10  12   6      266.14      298.27     30.36 o 
  11  12   6      312.99      263.22     31.76 o 
  12  12   6       82.12       77.07     30.75 o 
  13  12   6      111.11      116.81     30.68 o 
  14  12   6      279.11      266.99     34.05 o 
  15  12   6      300.22      285.53     33.36 o 
  16  12   6      157.35      123.00     32.93 o 
  17  12   6      143.93      156.38     34.53 o 
  18  12   6      106.76      133.92     36.65 o 
  19  12   6      121.09      118.62     40.42 o 
   1  13   6      582.81      557.32     30.40 o 
   2  13   6      162.67      103.89     25.78 o 
   3  13   6      630.69      554.58     31.84 o 
   4  13   6      422.95      502.28     32.80 o 
   5  13   6      593.73      649.68     32.11 o 
   6  13   6       11.14       21.85     27.38 o 
   7  13   6      323.63      281.04     31.16 o 
   8  13   6      395.40      362.19     31.18 o 
   9  13   6      605.76      453.85     33.21 o 
  10  13   6       44.94       43.24     30.12 o 
  11  13   6      118.29      125.88     32.22 o 
  12  13   6       83.13      141.07     33.01 o 
  13  13   6       38.06       96.01     34.12 o 
  14  13   6       88.55       91.89     30.77 o 
  15  13   6       55.56       81.06     33.62 o 
  16  13   6      221.36      209.91     36.82 o 
  17  13   6       86.40       78.00     36.66 o 
  18  13   6       85.18      135.78     37.03 o 
   0  14   6       85.44       62.93     39.76 o 
   1  14   6      138.73      158.29     27.35 o 
   2  14   6      141.92      175.58     31.92 o 
   3  14   6      110.41      150.28     27.98 o 
   4  14   6      118.69      122.83     29.53 o 
   5  14   6      331.19      274.28     30.07 o 
   6  14   6      224.08      160.24     28.49 o 
   7  14   6      170.50      137.61     31.94 o 
   8  14   6      187.22      147.38     28.56 o 
   9  14   6      180.35      180.40     30.58 o 
  10  14   6      188.12      191.23     33.90 o 
  11  14   6      196.80      213.84     31.89 o 
  12  14   6       41.99       46.85     29.57 o 
  13  14   6       35.54       51.32     34.42 o 
  14  14   6       12.70       27.32     36.31 o 
  15  14   6       11.79       40.49     39.02 o 
  16  14   6      118.36      128.19     37.02 o 
  17  14   6       94.18      112.38     38.93 o 
   1  15   6      155.89      159.29     29.23 o 
   2  15   6      337.61      357.50     29.39 o 
   3  15   6      171.24      140.80     30.34 o 
   4  15   6       53.10       64.65     31.60 o 
   5  15   6      243.73      235.85     30.47 o 
   6  15   6      150.79      131.78     33.37 o 
   7  15   6      338.01      310.68     32.38 o 
   8  15   6       41.54       65.78     31.69 o 
   9  15   6       75.88      111.54     33.53 o 
  10  15   6       39.20       57.95     28.90 o 
  11  15   6      130.85      109.15     32.73 o 
  12  15   6      220.58      228.08     33.66 o 
  13  15   6       48.01       57.83     33.25 o 
  14  15   6       19.84       76.37     34.19 o 
  15  15   6       11.90       55.15     34.64 o 
  16  15   6       37.79       34.86     38.15 o 
   0  16   6      517.83      421.12     43.28 o 
   1  16   6      918.28     1060.84     31.93 o 
   2  16   6      597.29      651.83     28.92 o 
   3  16   6      109.04      134.42     26.28 o 
   4  16   6      448.38      507.48     28.26 o 
   5  16   6       16.99       33.59     28.12 o 
   6  16   6       83.11       95.03     26.60 o 
   7  16   6      197.90      180.54     31.47 o 
   8  16   6      233.27      327.59     32.60 o 
   9  16   6      109.73      123.30     31.09 o 
  10  16   6        7.99       33.46     31.19 o 
  11  16   6       93.49      111.28     31.27 o 
  12  16   6       55.58       77.86     36.29 o 
  13  16   6       72.15       90.85     36.10 o 
  14  16   6       53.19       41.12     42.80 o 
   1  17   6      217.68      175.37     26.81 o 
   2  17   6      286.21      246.24     27.89 o 
   3  17   6      349.76      403.38     29.75 o 
   4  17   6       52.81       94.41     27.81 o 
   5  17   6       50.13       77.42     27.79 o 
   6  17   6      238.24      210.57     31.28 o 
   7  17   6      185.77      153.36     29.99 o 
   8  17   6      121.20      111.96     31.19 o 
   9  17   6      146.03      160.98     32.97 o 
  10  17   6       49.05       84.77     37.77 o 
  11  17   6       32.09       23.17     37.79 o 
  12  17   6       59.01       87.22     37.22 o 
  13  17   6       46.98       69.96     36.91 o 
   0  18   6       88.68       71.47     38.79 o 
   1  18   6      101.38       91.21     29.95 o 
   2  18   6       79.34       67.61     30.21 o 
   3  18   6       44.30       49.50     30.56 o 
   4  18   6       12.28       10.07     30.27 o 
   5  18   6        6.85       46.98     27.67 o 
   6  18   6       84.16       81.54     31.73 o 
   7  18   6       22.57       56.51     33.96 o 
   8  18   6       21.17       29.75     35.01 o 
   9  18   6       48.50       56.00     33.27 o 
  10  18   6      140.17      174.83     35.72 o 
   1  19   6       14.64       29.18     28.21 o 
   2  19   6       12.84       23.83     31.16 o 
   3  19   6       32.10       52.97     33.75 o 
   4  19   6       45.50       77.70     31.82 o 
   5  19   6       47.70       18.49     32.23 o 
   6  19   6       14.69       32.42     32.09 o 
   7  19   6       11.18       20.22     32.02 o 
   0  20   6      139.66      171.11     41.73 o 
   1  20   6       83.66       64.92     29.89 o 
   2  20   6       14.31       66.29     32.24 o 
   2   0   7     4227.73     1973.75     66.11 o 
   4   0   7     6821.30     5846.29    182.93 o 
   6   0   7     1146.46     1285.72     53.75 o 
   8   0   7     2551.09     2388.81     64.42 o 
  10   0   7      453.56      443.08     52.67 o 
  12   0   7      392.52      248.31     53.66 o 
  14   0   7       74.74       54.22     40.95 o 
  16   0   7     1001.08      956.54     63.74 o 
  18   0   7      493.98      553.33     49.26 o 
  20   0   7      371.54      372.17     49.29 o 
  22   0   7      591.99      609.49     50.24 o 
  24   0   7       61.53       46.23     52.12 o 
   0   1   7     2220.47     2318.99     84.67 o 
   1   1   7      832.86     1811.41     39.22 o 
   2   1   7     1798.26     1907.49     39.63 o 
   3   1   7     7095.67     6558.29    111.29 o 
   4   1   7     4508.13     3914.16     77.96 o 
   5   1   7     4937.45     5205.92    107.10 o 
   6   1   7     1210.84     1248.57     36.90 o 
   7   1   7     4326.50     3971.16     54.33 o 
   8   1   7     3970.86     4201.20     62.29 o 
   9   1   7     2103.96     1975.21     51.01 o 
  10   1   7     1103.51     1223.99     37.29 o 
  11   1   7      700.01      677.19     31.35 o 
  12   1   7      695.67      594.00     33.02 o 
  13   1   7      875.61     1109.10     50.00 o 
  14   1   7      120.19      147.49     31.91 o 
  15   1   7      271.50      266.47     34.96 o 
  16   1   7      125.04      140.84     35.15 o 
  17   1   7      475.33      479.76     34.74 o 
  18   1   7      461.52      510.02     37.53 o 
  19   1   7       34.76       44.39     31.88 o 
  20   1   7      233.54      241.77     33.01 o 
  21   1   7      210.88      203.98     34.83 o 
  22   1   7      461.35      435.33     37.91 o 
  23   1   7       19.20       57.38     37.76 o 
  24   1   7       53.32       65.94     38.87 o 
   1   2   7      263.27      233.30     28.57 o 
   2   2   7     1120.21     1239.87     33.03 o 
   3   2   7      189.64      103.69     28.37 o 
   4   2   7     2413.52     2956.95     56.83 o 
   5   2   7      303.93      359.88     29.32 o 
   6   2   7      838.15      825.89     32.22 o 
   7   2   7     2533.12     2770.96     42.46 o 
   8   2   7     1484.15     1589.25     48.39 o 
   9   2   7      762.89      887.87     32.48 o 
  10   2   7      165.59      181.13     31.30 o 
  11   2   7      183.32      378.52     31.26 o 
  12   2   7       21.36       33.34     32.42 o 
  13   2   7       42.33       31.85     31.66 o 
  14   2   7       62.62      103.04     33.12 o 
  15   2   7      156.65      140.56     37.16 o 
  16   2   7      119.81      142.95     39.18 o 
  17   2   7       80.67      132.33     32.57 o 
  18   2   7      219.97      262.25     36.32 o 
  19   2   7      256.91      240.90     34.01 o 
  20   2   7      110.67      120.84     36.09 o 
  21   2   7       38.83       49.12     35.39 o 
  22   2   7      273.57      239.55     38.12 o 
  23   2   7       19.24       35.91     35.99 o 
   0   3   7     4592.46     4814.99    130.02 o 
   1   3   7      963.90      872.18     31.04 o 
   2   3   7     2912.07     3234.08     55.22 o 
   3   3   7      855.71     1045.09     32.48 o 
   4   3   7      455.90      370.88     32.50 o 
   5   3   7     1192.74     1212.42     34.11 o 
   6   3   7     1283.46     1395.55     36.64 o 
   7   3   7      800.73      755.85     31.18 o 
   8   3   7     3798.32     4083.08    105.23 o 
   9   3   7     3270.69     3438.35     95.99 o 
  10   3   7     4169.75     4528.61     49.90 o 
  11   3   7     1676.26     1631.16     37.13 o 
  12   3   7      247.37      246.00     30.88 o 
  13   3   7      710.93      783.15     38.89 o 
  14   3   7      245.71      236.22     34.09 o 
  15   3   7      749.56      829.06     42.23 o 
  16   3   7      416.18      431.38     39.76 o 
  17   3   7      861.62     1011.24     37.87 o 
  18   3   7       78.73       66.91     31.56 o 
  19   3   7      252.15      218.68     36.64 o 
  20   3   7      244.44      259.07     37.90 o 
  21   3   7       58.81      105.57     37.76 o 
  22   3   7       57.97       49.07     38.93 o 
  23   3   7       91.85       77.74     40.43 o 
   1   4   7      897.58      852.77     31.78 o 
   2   4   7     1509.23     1749.86     43.30 o 
   3   4   7      110.70      125.57     29.29 o 
   4   4   7     1950.21     1741.14     37.23 o 
   5   4   7     3423.58     3455.69     76.35 o 
   6   4   7     1301.95     1344.31     35.21 o 
   7   4   7      571.39      613.03     33.02 o 
   8   4   7     2127.98     2351.47     58.78 o 
   9   4   7     3514.79     3346.96     71.14 o 
  10   4   7      627.15      585.80     32.34 o 
  11   4   7      360.84      397.00     32.76 o 
  12   4   7      599.94      630.11     34.67 o 
  13   4   7     1488.45     1404.29     41.16 o 
  14   4   7     1826.01     1863.10     50.33 o 
  15   4   7      836.34      788.75     35.78 o 
  16   4   7      435.21      440.09     37.79 o 
  17   4   7      854.79      716.39     38.73 o 
  18   4   7      470.90      362.53     36.31 o 
  19   4   7      216.37      245.66     35.50 o 
  20   4   7       26.05       64.56     35.97 o 
  21   4   7       36.85       74.79     37.82 o 
  22   4   7      142.32      119.62     34.78 o 
  23   4   7       69.65       42.92     38.28 o 
   0   5   7      607.06      730.56     45.44 o 
   1   5   7      553.44      802.72     30.88 o 
   2   5   7      411.32      526.99     32.07 o 
   3   5   7      603.51      680.76     31.36 o 
   4   5   7     1926.07     1821.46     46.31 o 
   5   5   7     1590.42     1430.68     35.77 o 
   6   5   7      629.77      721.34     32.07 o 
   7   5   7      739.44      711.95     33.01 o 
   8   5   7      346.05      303.11     30.86 o 
   9   5   7      359.06      458.46     33.26 o 
  10   5   7      481.14      497.58     35.43 o 
  11   5   7      416.85      380.26     36.12 o 
  12   5   7      741.86      767.89     34.09 o 
  13   5   7      959.65     1037.87     37.82 o 
  14   5   7     1224.88     1127.86     39.80 o 
  15   5   7      567.83      537.75     39.40 o 
  16   5   7      108.95      145.82     35.37 o 
  17   5   7      255.21      245.20     32.86 o 
  18   5   7      234.52      238.96     35.68 o 
  19   5   7      360.66      414.42     35.20 o 
  20   5   7       33.93       49.31     32.05 o 
  21   5   7       27.01       42.16     34.58 o 
  22   5   7       59.97       56.10     35.25 o 
  23   5   7       64.99       44.87     39.72 o 
   1   6   7     2394.40     3357.45     55.66 o 
   2   6   7     3426.68     4212.55     44.14 o 
   3   6   7      952.61     1552.63     36.01 o 
   4   6   7      194.03      204.00     28.39 o 
   5   6   7      595.19      735.33     31.12 o 
   6   6   7      457.35      404.64     29.60 o 
   7   6   7      415.22      444.11     29.23 o 
   8   6   7      143.85      138.60     29.35 o 
   9   6   7      555.27      532.67     32.14 o 
  10   6   7     1192.49     1177.51     35.63 o 
  11   6   7      989.93     1300.88     38.36 o 
  12   6   7      193.46      155.84     33.49 o 
  13   6   7     2088.23     2230.78     40.93 o 
  14   6   7      299.92      366.40     32.36 o 
  15   6   7      442.62      486.45     33.37 o 
  16   6   7      453.61      534.92     33.21 o 
  17   6   7       57.60       45.36     31.33 o 
  18   6   7      430.99      351.99     35.94 o 
  19   6   7      135.19      132.19     33.51 o 
  20   6   7       49.65       57.92     35.78 o 
  21   6   7       31.21       -0.51     37.03 o 
  22   6   7       32.58       51.47     39.06 o 
   0   7   7       66.53       56.05     37.87 o 
   1   7   7      946.48     1386.13     34.62 o 
   2   7   7       57.60       45.95     26.45 o 
   3   7   7     1227.29     1686.38     38.56 o 
   4   7   7      476.60      508.26     30.43 o 
   5   7   7     7881.36     9737.56    152.28 o 
   6   7   7       42.03       43.73     27.36 o 
   7   7   7      129.86      116.12     26.76 o 
   8   7   7      221.41      153.64     26.28 o 
   9   7   7     3178.84     3638.63     73.61 o 
  10   7   7      119.96      117.93     28.32 o 
  11   7   7      256.87      195.70     31.00 o 
  12   7   7      342.83      313.46     33.01 o 
  13   7   7     1218.12     1388.96     41.75 o 
  14   7   7      441.90      497.30     33.44 o 
  15   7   7      493.48      566.74     34.97 o 
  16   7   7      380.65      320.23     35.84 o 
  17   7   7      320.72      353.28     33.56 o 
  18   7   7       45.78       81.24     31.17 o 
  19   7   7      224.74      238.84     35.17 o 
  20   7   7       16.06       32.29     37.21 o 
  21   7   7       91.01       92.86     37.85 o 
  22   7   7       94.66       84.85     35.54 o 
   1   8   7      170.72      162.60     26.89 o 
   2   8   7      527.81      533.94     27.35 o 
   3   8   7      746.70      785.18     30.80 o 
   4   8   7     1629.82     1834.87     53.68 o 
   5   8   7      663.89      580.44     29.83 o 
   6   8   7       84.66       63.27     25.13 o 
   7   8   7      602.19      488.37     30.93 o 
   8   8   7      468.79      374.34     28.67 o 
   9   8   7      562.60      577.10     32.80 o 
  10   8   7      323.06      314.14     32.13 o 
  11   8   7      771.50      836.40     36.06 o 
  12   8   7      960.55      890.54     35.85 o 
  13   8   7     1032.29     1114.25     39.87 o 
  14   8   7      879.41      801.55     36.01 o 
  15   8   7      971.39      844.92     37.73 o 
  16   8   7      438.48      375.82     32.43 o 
  17   8   7      179.23      202.58     32.83 o 
  18   8   7      160.94      166.69     33.64 o 
  19   8   7      222.71      144.66     34.71 o 
  20   8   7      133.12      152.47     37.57 o 
  21   8   7       53.68       37.14     34.07 o 
  22   8   7      154.52      136.38     42.32 o 
   0   9   7     1046.60     1130.67     44.64 o 
   1   9   7      956.12      911.18     31.76 o 
   2   9   7      133.39      106.64     26.86 o 
   3   9   7      173.97      160.64     26.88 o 
   4   9   7       50.15       54.70     25.22 o 
   5   9   7      204.19      226.33     26.08 o 
   6   9   7      429.97      461.35     27.88 o 
   7   9   7      605.12      524.84     28.40 o 
   8   9   7      160.65      113.32     29.56 o 
   9   9   7      404.80      368.67     31.50 o 
  10   9   7      914.65      857.76     34.77 o 
  11   9   7      469.56      477.11     33.23 o 
  12   9   7      291.02      271.80     34.02 o 
  13   9   7      208.42      253.89     33.35 o 
  14   9   7      829.92      799.26     37.33 o 
  15   9   7      142.06      181.74     33.68 o 
  16   9   7      301.83      261.10     33.13 o 
  17   9   7       79.33       75.62     33.11 o 
  18   9   7      391.03      404.01     33.71 o 
  19   9   7       26.16       37.85     33.14 o 
  20   9   7       96.02      118.66     36.79 o 
  21   9   7      112.64      100.03     37.51 o 
   1  10   7      541.71      542.62     27.86 o 
   2  10   7      426.16      363.70     30.25 o 
   3  10   7      116.01      168.34     29.68 o 
   4  10   7      366.16      390.10     29.22 o 
   5  10   7      294.25      291.76     31.13 o 
   6  10   7      983.86      971.49     34.42 o 
   7  10   7      481.31      374.78     26.69 o 
   8  10   7     1087.09     1059.38     33.81 o 
   9  10   7      544.78      514.44     27.68 o 
  10  10   7      560.42      510.03     31.37 o 
  11  10   7     1146.08     1291.08     37.51 o 
  12  10   7      813.02      943.18     37.83 o 
  13  10   7      212.32      234.78     31.96 o 
  14  10   7       87.22       92.02     30.37 o 
  15  10   7      371.61      324.20     33.27 o 
  16  10   7      525.04      529.68     35.60 o 
  17  10   7      284.93      300.07     34.21 o 
  18  10   7      154.77      105.81     33.88 o 
  19  10   7       69.96       74.42     31.80 o 
  20  10   7       99.58      110.83     33.44 o 
   0  11   7      334.31      399.02     42.23 o 
   1  11   7      372.31      318.58     30.69 o 
   2  11   7      430.18      514.06     28.08 o 
   3  11   7      121.19      143.56     27.72 o 
   4  11   7     1214.92     1471.88     36.42 o 
   5  11   7      106.49      133.51     28.72 o 
   6  11   7      499.62      533.89     30.95 o 
   7  11   7      364.04      376.99     28.58 o 
   8  11   7     2112.85     2401.45     47.32 o 
   9  11   7      665.88      669.35     33.89 o 
  10  11   7      381.98      362.03     33.78 o 
  11  11   7      196.36      202.58     33.22 o 
  12  11   7       68.14      126.74     31.03 o 
  13  11   7     1549.85     1700.53     39.28 o 
  14  11   7      107.62      133.31     31.61 o 
  15  11   7      383.32      459.37     33.43 o 
  16  11   7      228.61      264.60     31.72 o 
  17  11   7      133.40      118.47     32.90 o 
  18  11   7       64.86       71.02     38.17 o 
  19  11   7      227.29      250.18     37.68 o 
  20  11   7      110.26      103.83     37.55 o 
   1  12   7      184.21      150.74     26.94 o 
   2  12   7      193.94      155.18     27.85 o 
   3  12   7       25.53       41.78     29.30 o 
   4  12   7      217.71      205.97     29.53 o 
   5  12   7      206.77      183.65     29.70 o 
   6  12   7      141.85      136.28     29.44 o 
   7  12   7      219.38      219.99     29.07 o 
   8  12   7       88.09      108.71     30.80 o 
   9  12   7      121.43      124.96     31.38 o 
  10  12   7      222.39      218.08     28.15 o 
  11  12   7       85.30      136.26     32.96 o 
  12  12   7      317.77      302.72     32.43 o 
  13  12   7        5.62       42.57     30.20 o 
  14  12   7       80.40       64.35     31.97 o 
  15  12   7      299.51      301.38     33.93 o 
  16  12   7      268.34      226.16     34.47 o 
  17  12   7      403.90      402.58     35.16 o 
  18  12   7       60.95       42.75     34.70 o 
  19  12   7       20.36       32.27     41.80 o 
   0  13   7      231.24      220.81     43.88 o 
   1  13   7       43.36       70.78     28.26 o 
 -23   8   0        0.02       -6.15     42.12 o 
 -21   8   0       55.03       79.34     46.89 o 
 -19   8   0       45.22       95.83     50.96 o 
 -17   8   0        0.17      -18.69     48.23 o 
 -15   8   0       18.02       13.95     46.86 o 
 -13   8   0       58.23       86.47     45.22 o 
 -11   8   0      299.55      265.79     41.20 o 
  -9   8   0       54.83       60.56     45.93 o 
  -7   8   0        5.06        7.30     42.31 o 
  -5   8   0      204.68      201.53     43.25 o 
  -3   8   0       70.57       54.51     40.56 o 
  -1   8   0       69.97       26.22     36.75 o 
   2  13   7       16.88        7.66     26.16 o 
   3  13   7       61.63       93.67     29.61 o 
   4  13   7      171.51      194.02     29.95 o 
   5  13   7      304.84      271.25     30.67 o 
   6  13   7      240.42      239.66     30.97 o 
   7  13   7      300.41      318.55     32.04 o 
   8  13   7      320.74      271.29     32.92 o 
   9  13   7      635.37      535.10     37.48 o 
  10  13   7      321.47      292.01     29.94 o 
  11  13   7      214.75      152.41     34.74 o 
  12  13   7      132.88      101.83     30.53 o 
  13  13   7       79.21      118.40     31.21 o 
  14  13   7       87.15       79.65     35.40 o 
  15  13   7      200.18      150.46     32.12 o 
  16  13   7       27.03       37.03     36.16 o 
  17  13   7       94.10       83.75     37.73 o 
  18  13   7      186.12      139.43     39.42 o 
   1  14   7      133.73       97.25     28.58 o 
   2  14   7      293.44      292.25     30.29 o 
   3  14   7     1260.19     1232.48     34.19 o 
   4  14   7      307.46      298.54     32.68 o 
   5  14   7      100.36      121.93     30.27 o 
   6  14   7      189.02      228.87     31.86 o 
   7  14   7     1467.47     1368.54     37.00 o 
   8  14   7      326.68      339.31     30.82 o 
   9  14   7      302.43      263.17     31.56 o 
  10  14   7      105.83      126.98     31.12 o 
  11  14   7      102.32       75.37     28.42 o 
  12  14   7       68.91       79.00     32.69 o 
  13  14   7       68.89       51.30     33.52 o 
  14  14   7       66.05       73.68     30.98 o 
  15  14   7       44.92       23.41     35.70 o 
  16  14   7      134.31      121.41     35.78 o 
   0  15   7       51.07       92.80     43.17 o 
   1  15   7      678.23      618.31     30.95 o 
   2  15   7      139.83      155.68     28.48 o 
   3  15   7      299.28      276.32     29.90 o 
   4  15   7      114.90      135.06     29.08 o 
   5  15   7      143.19      148.85     28.50 o 
   6  15   7      141.81      131.84     29.72 o 
   7  15   7      181.92      207.48     29.16 o 
   8  15   7       17.36       33.23     29.97 o 
   9  15   7      101.98      122.65     29.41 o 
  10  15   7      112.85      152.85     31.23 o 
  11  15   7       84.43       50.88     30.01 o 
  12  15   7      133.36      124.03     31.20 o 
  13  15   7      114.96      140.41     34.67 o 
  14  15   7       54.86       36.58     33.45 o 
  15  15   7       23.62       48.31     34.29 o 
   1  16   7        6.41       38.48     29.37 o 
   2  16   7      300.10      297.44     30.48 o 
   3  16   7       77.49       88.11     30.06 o 
   4  16   7      143.81      143.02     29.32 o 
   5  16   7       71.97       82.13     26.48 o 
   6  16   7      106.63       74.55     30.70 o 
   7  16   7       25.82       39.68     30.42 o 
   8  16   7       61.24       94.98     29.06 o 
   9  16   7       30.62       33.78     30.54 o 
  10  16   7      101.37       92.62     30.77 o 
  11  16   7       48.73       88.79     33.55 o 
  12  16   7       49.65       56.78     31.26 o 
  13  16   7       25.13        5.04     36.20 o 
  14  16   7       37.89       53.03     36.10 o 
   0  17   7       67.65       90.45     42.22 o 
   1  17   7      197.20      151.94     30.85 o 
   2  17   7       81.96       80.43     27.00 o 
   3  17   7       48.72       51.08     26.86 o 
   4  17   7       34.17       53.49     27.35 o 
   5  17   7       69.95       71.74     27.89 o 
   6  17   7      251.98      200.10     30.99 o 
   7  17   7      112.13       86.02     29.90 o 
   8  17   7       24.65       57.73     33.36 o 
   9  17   7       19.58       54.41     32.17 o 
  10  17   7       54.96       35.53     32.75 o 
  11  17   7       69.92       77.16     33.12 o 
  12  17   7       75.44       77.42     36.04 o 
   1  18   7       19.05       13.33     31.16 o 
   2  18   7       69.70       75.67     27.58 o 
   3  18   7       46.06       68.15     29.49 o 
   4  18   7       32.06       31.95     30.96 o 
   5  18   7       25.26       38.45     29.35 o 
   6  18   7       21.28       34.16     28.90 o 
   7  18   7        8.70       10.28     30.86 o 
   8  18   7      135.94       80.60     28.95 o 
   9  18   7       32.98       37.97     29.52 o 
   0  19   7      105.36      117.87     44.91 o 
   1  19   7       64.93       96.89     29.67 o 
   2  19   7        3.35       12.93     31.29 o 
   3  19   7        8.39       31.76     30.69 o 
   4  19   7       54.85       16.82     30.54 o 
   5  19   7       11.39       55.51     34.59 o 
   6  19   7       99.91       82.95     32.29 o 
   0   0   8      425.20      188.55     53.92 o 
   2   0   8     1039.91      949.77     44.84 o 
   4   0   8      183.36      201.74     43.42 o 
   6   0   8     3053.16     3942.51    113.59 o 
   8   0   8      153.42      136.08     38.27 o 
  10   0   8      307.41      348.51     49.73 o 
  12   0   8      891.99      995.92     49.39 o 
  14   0   8      289.17      322.42     54.64 o 
  16   0   8      931.37      773.35     53.08 o 
  18   0   8      272.54      273.13     43.98 o 
  20   0   8      255.89      243.59     52.34 o 
  22   0   8      434.60      465.18     57.21 o 
   1   1   8      583.20      533.91     31.17 o 
   2   1   8      977.82     1457.68     34.03 o 
   3   1   8     3221.59     4050.70     79.19 o 
   4   1   8     1713.32     1436.35     35.60 o 
   5   1   8      747.07      777.33     29.17 o 
   6   1   8      577.65      615.89     31.99 o 
   7   1   8      590.07      568.99     32.46 o 
   8   1   8      595.01      502.75     32.49 o 
   9   1   8      158.46      178.39     29.43 o 
  10   1   8      177.30      174.64     30.21 o 
  11   1   8      576.62      649.80     33.22 o 
  12   1   8      187.02      287.67     28.65 o 
  13   1   8        6.64       45.83     29.26 o 
  14   1   8      161.73      164.96     30.98 o 
  15   1   8       75.04      101.19     35.40 o 
  16   1   8      359.65      408.78     39.11 o 
  17   1   8      679.64      613.89     37.52 o 
  18   1   8       57.53       88.16     34.99 o 
  19   1   8       23.56       51.64     32.06 o 
  20   1   8      181.24      170.87     33.20 o 
  21   1   8      277.23      311.36     37.65 o 
  22   1   8       46.37       49.36     34.97 o 
  23   1   8       21.73       38.31     32.95 o 
   0   2   8     6876.93     4448.96     70.14 o 
   1   2   8     4416.82     3106.26     48.90 o 
   2   2   8     2788.86     2548.79     41.21 o 
   3   2   8     2080.50     1814.99     44.14 o 
   4   2   8     5087.63     5370.17     70.55 o 
   5   2   8     2211.62     1941.22     38.80 o 
   6   2   8      157.55      152.21     28.94 o 
   7   2   8      595.63      700.24     30.63 o 
   8   2   8      387.23      429.26     29.11 o 
   9   2   8      800.49      876.21     33.35 o 
  10   2   8     1241.97     1164.43     33.21 o 
  11   2   8      369.13      417.64     33.32 o 
  12   2   8      261.31      210.76     32.06 o 
  13   2   8      565.37      495.60     32.12 o 
  14   2   8      475.24      472.36     32.93 o 
  15   2   8      229.51      215.38     32.78 o 
  16   2   8      234.31      221.82     39.90 o 
  17   2   8      408.34      428.99     36.97 o 
  18   2   8       13.13       23.65     31.57 o 
  19   2   8       25.36       30.43     29.20 o 
  20   2   8       72.95      102.64     31.50 o 
  21   2   8      136.40      138.14     34.94 o 
  22   2   8        5.03       48.48     33.90 o 
  23   2   8       27.07       63.50     38.21 o 
   1   3   8     1034.81     1291.62     32.49 o 
   2   3   8     1291.09     1724.73     35.92 o 
   3   3   8      962.59      927.84     31.71 o 
   4   3   8      954.73     1177.66     33.52 o 
   5   3   8     1637.75     1668.83     40.75 o 
   6   3   8     1085.28     1039.72     32.25 o 
   7   3   8     1757.29     1961.75     42.20 o 
   8   3   8      784.02      840.31     34.30 o 
   9   3   8      154.16      179.62     27.44 o 
  10   3   8      803.00      791.52     32.23 o 
  11   3   8      412.26      412.48     33.54 o 
  12   3   8      852.96      846.39     34.18 o 
  13   3   8     1251.08     1236.02     37.78 o 
  14   3   8      940.28      958.71     37.28 o 
  15   3   8       28.27       62.74     33.33 o 
  16   3   8      386.85      440.51     37.63 o 
  17   3   8      420.35      396.21     37.00 o 
  18   3   8       74.38       96.01     34.43 o 
  19   3   8       94.85      135.99     31.20 o 
  20   3   8       81.16      125.98     33.93 o 
  21   3   8       78.64       84.81     32.98 o 
  22   3   8      181.53      195.40     36.34 o 
  23   3   8       70.05       85.52     36.79 o 
   0   4   8      298.82      441.73     45.06 o 
   1   4   8       75.50       74.01     28.30 o 
   2   4   8      457.95      669.00     31.68 o 
   3   4   8      372.99      278.59     29.79 o 
   4   4   8     1446.50     1610.69     34.41 o 
   5   4   8     3052.03     3572.37     58.75 o 
   6   4   8     2964.71     2850.47     58.89 o 
   7   4   8      951.01     1011.84     33.59 o 
   8   4   8      967.05     1112.02     32.07 o 
   9   4   8     4890.29     4885.59    119.86 o 
  10   4   8     2698.40     3045.39     45.06 o 
  11   4   8     1851.52     2090.50     61.96 o 
  12   4   8     1309.14     1384.38     37.62 o 
  13   4   8      886.12      933.65     34.97 o 
  14   4   8       68.40       56.72     28.93 o 
  15   4   8      253.45      273.61     30.43 o 
  16   4   8      286.34      306.73     35.17 o 
  17   4   8      400.81      411.05     39.87 o 
  18   4   8      400.67      361.19     35.02 o 
  19   4   8       79.82       82.56     34.36 o 
  20   4   8      150.45      220.98     37.76 o 
  21   4   8      181.72      249.50     38.42 o 
  22   4   8        8.45       19.02     39.80 o 
  23   4   8       87.02       90.72     36.65 o 
   1   5   8      416.73      482.79     29.55 o 
   2   5   8      374.66      291.15     29.25 o 
   3   5   8      164.56      173.33     26.92 o 
   4   5   8     1009.12     1177.62     31.42 o 
   5   5   8      759.34      644.42     29.81 o 
   6   5   8      340.88      273.99     30.29 o 
   7   5   8      600.10      671.28     32.66 o 
   8   5   8      749.20      724.12     32.23 o 
   9   5   8     1389.20     1515.11     37.79 o 
  10   5   8      418.22      440.06     29.91 o 
  11   5   8      465.57      348.39     30.00 o 
  12   5   8     1243.86     1076.88     33.55 o 
  13   5   8     1228.10     1121.83     37.86 o 
  14   5   8      138.67      150.90     28.97 o 
  15   5   8      373.58      405.34     37.29 o 
  16   5   8      306.23      292.33     33.82 o 
  17   5   8      560.84      603.07     34.83 o 
  18   5   8      229.56      269.24     32.91 o 
  19   5   8      142.41      129.28     32.74 o 
  20   5   8      133.34      127.19     39.21 o 
  21   5   8       50.62      108.42     41.71 o 
  22   5   8      141.12      142.20     38.54 o 
   0   6   8     6081.73     5896.45    128.60 o 
   1   6   8     1127.48     1051.13     31.41 o 
   2   6   8      401.01      302.39     28.69 o 
   3   6   8      659.64      570.50     27.82 o 
   4   6   8     2291.32     2305.57     42.77 o 
   5   6   8     1664.87     1625.07     34.63 o 
   6   6   8      602.26      740.09     28.97 o 
   7   6   8      283.87      284.00     28.20 o 
   8   6   8      192.59      159.33     27.75 o 
   9   6   8      128.08      108.51     31.39 o 
  10   6   8       87.66       98.56     30.25 o 
  11   6   8      569.35      554.27     31.80 o 
  12   6   8     1413.68     1289.48     37.03 o 
  13   6   8     3152.50     3165.82     45.37 o 
  14   6   8     2083.79     2356.37     45.63 o 
  15   6   8      826.95      790.64     37.37 o 
  16   6   8      217.65      215.35     33.13 o 
  17   6   8      294.31      281.05     33.18 o 
  18   6   8      548.65      475.63     34.22 o 
  19   6   8      324.32      297.99     34.55 o 
  20   6   8       92.09      122.09     37.46 o 
  21   6   8      129.65      167.61     43.08 o 
  22   6   8      100.98       88.29     40.01 o 
   1   7   8      174.50      145.21     25.70 o 
   2   7   8      642.46      702.75     30.71 o 
   3   7   8      694.97      776.11     28.87 o 
   4   7   8     1824.45     2030.97     50.15 o 
   5   7   8      689.87      558.13     28.01 o 
   6   7   8       79.51       87.75     26.04 o 
 -23   9   0        4.63       54.63     56.36 o 
 -21   9   0       31.41       36.53     51.92 o 
 -19   9   0       19.07        6.64     50.31 o 
 -17   9   0       28.22      100.97     58.21 o 
 -15   9   0       69.00       55.93     47.53 o 
 -13   9   0      296.72      313.68     46.57 o 
 -11   9   0      442.82      299.49     43.32 o 
  -9   9   0        0.82       42.78     45.79 o 
  -7   9   0        8.57        5.76     39.53 o 
  -5   9   0      234.25      183.53     34.70 o 
  -3   9   0        2.28       40.36     32.82 o 
  -1   9   0      192.69      163.94     40.92 o 
   7   7   8      525.12      430.93     29.04 o 
   8   7   8      527.54      413.33     30.16 o 
   9   7   8      509.37      494.48     29.68 o 
  10   7   8      313.09      294.42     32.21 o 
  11   7   8      834.25      913.62     38.92 o 
  12   7   8      897.10      756.77     39.35 o 
  13   7   8      934.91     1015.28     38.97 o 
  14   7   8      919.37      885.06     37.96 o 
  15   7   8     1104.85      963.65     39.05 o 
  16   7   8      426.06      357.48     32.73 o 
  17   7   8      209.71      231.11     33.42 o 
  18   7   8      181.76      190.78     33.74 o 
  19   7   8      197.02      134.43     33.16 o 
  20   7   8      161.88      156.74     36.60 o 
  21   7   8       61.78       76.43     37.06 o 
  22   7   8      132.84      129.78     41.31 o 
   0   8   8      442.62      521.08     41.22 o 
   1   8   8       66.68       57.90     26.30 o 
   2   8   8       27.16       66.94     26.53 o 
   3   8   8      330.40      309.37     26.10 o 
   4   8   8      397.41      468.47     28.29 o 
   5   8   8      358.30      340.58     28.60 o 
   6   8   8      423.51      494.84     28.71 o 
   7   8   8      664.38      663.65     29.15 o 
   8   8   8       53.89      121.44     27.79 o 
   9   8   8       25.29       69.59     25.64 o 
  10   8   8      662.05      589.16     31.81 o 
  11   8   8       33.08       52.60     30.52 o 
  12   8   8      976.25      885.22     36.88 o 
  13   8   8      352.86      398.32     40.47 o 
  14   8   8      483.36      456.62     33.34 o 
  15   8   8      503.11      491.17     36.50 o 
  16   8   8      479.78      372.79     34.70 o 
  17   8   8       67.51       58.88     32.78 o 
  18   8   8      229.25      215.25     33.61 o 
  19   8   8       28.04       50.30     34.21 o 
  20   8   8       83.57       91.20     34.87 o 
  21   8   8       59.83       50.32     36.19 o 
   1   9   8      249.16      249.61     27.93 o 
   2   9   8      364.31      332.56     26.02 o 
   3   9   8      195.77      190.11     25.76 o 
   4   9   8      367.33      386.24     28.15 o 
   5   9   8      262.16      236.83     27.10 o 
   6   9   8      316.04      438.94     28.96 o 
   7   9   8     1232.23     1316.66     31.92 o 
   8   9   8      715.67      808.19     29.03 o 
   9   9   8     1267.80     1369.23     35.84 o 
  10   9   8      556.09      632.01     31.78 o 
  11   9   8     1096.62     1020.33     35.90 o 
  12   9   8      921.28      801.73     36.57 o 
  13   9   8       80.01       73.84     32.58 o 
  14   9   8     1146.54     1174.18     39.99 o 
  15   9   8      286.58      251.19     33.02 o 
  16   9   8       98.85       94.19     30.27 o 
  17   9   8       94.31       80.30     32.04 o 
  18   9   8      145.31      137.21     33.06 o 
  19   9   8       62.11       54.44     31.93 o 
  20   9   8       37.43       51.33     40.17 o 
   0  10   8      213.59      230.31     40.23 o 
   1  10   8       82.62      116.26     26.82 o 
   2  10   8      232.55      287.61     28.37 o 
   3  10   8      150.51      179.85     28.72 o 
   4  10   8      420.92      417.47     28.94 o 
   5  10   8      108.56      123.96     29.50 o 
   6  10   8      375.93      316.70     29.50 o 
   7  10   8      610.48      549.80     29.96 o 
   8  10   8     1174.37     1487.06     41.09 o 
   9  10   8     1593.90     1595.70     34.73 o 
  10  10   8      929.66      924.67     34.68 o 
  11  10   8      428.34      453.91     35.49 o 
  12  10   8      627.84      564.29     33.48 o 
  13  10   8      213.25      265.18     35.02 o 
  14  10   8      248.63      224.15     32.20 o 
  15  10   8      130.38      144.80     31.28 o 
  16  10   8      394.53      285.41     33.49 o 
  17  10   8      349.79      297.01     34.59 o 
  18  10   8       71.88       87.68     35.69 o 
  19  10   8       43.50       68.86     35.04 o 
  20  10   8      237.53      197.75     36.05 o 
   1  11   8      155.64      150.22     30.06 o 
   2  11   8      411.76      392.58     31.08 o 
   3  11   8      242.59      218.61     29.08 o 
   4  11   8      128.68      142.00     30.15 o 
   5  11   8      561.73      479.53     31.68 o 
   6  11   8     1590.76     1593.21     48.35 o 
   7  11   8      153.48      134.76     27.59 o 
   8  11   8      213.40      167.83     28.91 o 
   9  11   8      269.22      234.48     30.11 o 
  10  11   8      140.50      164.31     28.53 o 
  11  11   8      305.57      285.08     31.93 o 
  12  11   8      342.28      339.85     34.00 o 
  13  11   8      514.70      545.54     34.59 o 
  14  11   8       65.99       56.57     29.14 o 
  15  11   8      101.63       88.99     33.52 o 
  16  11   8       48.59       62.00     34.78 o 
  17  11   8      108.67       97.77     33.59 o 
  18  11   8      256.12      186.30     38.35 o 
  19  11   8       67.34       51.79     36.47 o 
   0  12   8     1188.41     1279.74     70.12 o 
   1  12   8      412.52      400.63     27.88 o 
   2  12   8       26.58        9.03     26.49 o 
   3  12   8      399.74      356.29     29.09 o 
   4  12   8      330.05      389.69     29.47 o 
   5  12   8      106.10      121.66     28.00 o 
   6  12   8      562.15      555.03     30.33 o 
   7  12   8      404.35      495.12     31.04 o 
   8  12   8      177.99      162.46     30.77 o 
   9  12   8       35.42       63.85     27.35 o 
  10  12   8      735.37      780.19     34.10 o 
  11  12   8      929.97      998.13     37.47 o 
  12  12   8      910.36      826.09     35.48 o 
  13  12   8       33.92       57.65     29.72 o 
  14  12   8       73.23      134.34     34.10 o 
  15  12   8      261.85      224.18     34.14 o 
  16  12   8      203.14      221.49     35.93 o 
  17  12   8      109.37      128.60     37.15 o 
  18  12   8       77.28       77.19     40.01 o 
   1  13   8      106.51      146.10     26.93 o 
   2  13   8      155.91      168.66     27.68 o 
   3  13   8      112.80      125.05     30.56 o 
   4  13   8       31.92       77.31     30.31 o 
   5  13   8      748.31      895.55     35.76 o 
   6  13   8      556.34      536.49     31.71 o 
   7  13   8       41.22       92.34     29.65 o 
   8  13   8      242.11      256.22     31.15 o 
   9  13   8      615.44      687.30     34.50 o 
  10  13   8       59.58       48.66     28.96 o 
  11  13   8       48.35       75.78     29.48 o 
  12  13   8       42.05       84.52     31.92 o 
  13  13   8      109.18       63.29     33.77 o 
  14  13   8      257.30      230.72     34.26 o 
  15  13   8      188.82      197.44     37.25 o 
  16  13   8       18.25       39.59     32.71 o 
  17  13   8       23.46       12.91     35.76 o 
   0  14   8      183.97      145.67     41.40 o 
   1  14   8       50.60       72.85     26.77 o 
   2  14   8      101.18      127.09     28.09 o 
   3  14   8       58.75      100.08     26.06 o 
   4  14   8      153.69      161.53     31.46 o 
   5  14   8      168.67      165.99     29.74 o 
   6  14   8      216.89      196.73     29.99 o 
   7  14   8      175.01      200.58     31.25 o 
   8  14   8      100.90       58.71     29.51 o 
   9  14   8       79.98       86.43     30.39 o 
  10  14   8       34.77       44.44     28.75 o 
  11  14   8      105.60      118.33     30.06 o 
  12  14   8      154.27      169.25     33.34 o 
  13  14   8       75.22       99.83     34.33 o 
  14  14   8      173.63      177.63     34.94 o 
  15  14   8       82.11       50.10     36.97 o 
  16  14   8      152.78      153.71     35.22 o 
   1  15   8       45.12       73.95     29.92 o 
   2  15   8      121.88       76.05     28.46 o 
   3  15   8       62.35       71.19     29.01 o 
   4  15   8      281.45      270.12     27.44 o 
   5  15   8       93.97      121.88     29.00 o 
   6  15   8       92.91       78.62     27.86 o 
   7  15   8      300.68      289.85     29.93 o 
   8  15   8      392.80      377.52     28.51 o 
   9  15   8       51.22       58.86     27.16 o 
  10  15   8       48.37       26.83     29.05 o 
  11  15   8       14.61       48.90     29.47 o 
  12  15   8       93.52       72.91     31.80 o 
  13  15   8       51.77       81.43     34.70 o 
  14  15   8        9.25       50.01     36.38 o 
   0  16   8      102.97       99.23     40.37 o 
   1  16   8       91.39       80.23     26.24 o 
   2  16   8       48.84       54.90     27.59 o 
   3  16   8       58.16       45.91     30.83 o 
   4  16   8       14.06       62.67     27.09 o 
   5  16   8       40.65       63.48     28.65 o 
   6  16   8       56.81       42.43     30.06 o 
   7  16   8       41.07       22.66     27.68 o 
   8  16   8       67.08       63.01     30.17 o 
   9  16   8       21.54       23.23     31.54 o 
  10  16   8       49.56       61.15     34.34 o 
  11  16   8       78.72      105.16     31.77 o 
  12  16   8       23.80       27.97     33.51 o 
  13  16   8       26.64       46.15     31.70 o 
   1  17   8       26.86       68.86     32.18 o 
   2  17   8      139.44      149.63     30.67 o 
   3  17   8       41.07       48.27     27.60 o 
   4  17   8       16.53       47.44     28.13 o 
   5  17   8       33.67       62.98     30.88 o 
   6  17   8       61.04       81.38     29.61 o 
   7  17   8      125.02      111.04     29.08 o 
   8  17   8       24.13       31.02     32.45 o 
   9  17   8       43.59       86.91     32.34 o 
  10  17   8        7.26       59.97     30.38 o 
  11  17   8       40.20       36.20     33.12 o 
   0  18   8      514.17      616.85     50.49 o 
   1  18   8       53.52       88.42     29.89 o 
   2  18   8       99.35      107.15     28.72 o 
   3  18   8       34.76       56.51     28.54 o 
   4  18   8       32.50       42.93     30.52 o 
   5  18   8       29.49       50.76     31.36 o 
   6  18   8       41.90       59.15     31.00 o 
   7  18   8       12.65       39.66     30.24 o 
   8  18   8       57.16       61.95     29.71 o 
   1  19   8       26.21        8.40     27.75 o 
   2  19   8       24.09       30.41     31.08 o 
   3  19   8       20.27       46.72     30.69 o 
   4  19   8       20.00       60.73     29.78 o 
   2   0   9       63.47       42.71     33.82 o 
   4   0   9      677.78      820.39     41.67 o 
   6   0   9      905.96      906.13     41.53 o 
   8   0   9      149.48      172.63     38.04 o 
  10   0   9       21.81       64.80     42.65 o 
  12   0   9      642.48      620.83     47.88 o 
  14   0   9      185.45      147.38     49.47 o 
  16   0   9      506.86      538.21     51.82 o 
  18   0   9      215.64      266.90     46.19 o 
  20   0   9      359.81      289.38     50.56 o 
  22   0   9       20.00       38.15     43.40 o 
   0   1   9     3151.97     3970.98    240.98 o 
   1   1   9      941.53      946.83     30.32 o 
   2   1   9      191.14      338.27     27.83 o 
   3   1   9     2223.13     2427.96     36.35 o 
   4   1   9     1340.51     1301.04     51.53 o 
   5   1   9     1058.69     1307.89     32.90 o 
   6   1   9      247.88      237.21     27.44 o 
   7   1   9      226.41      213.07     26.80 o 
   8   1   9      725.50      873.16     31.44 o 
   9   1   9      431.27      350.57     26.58 o 
  10   1   9      479.64      535.06     30.79 o 
  11   1   9      839.21      914.45     33.72 o 
  12   1   9      262.36      255.53     31.67 o 
  13   1   9      767.54      853.07     37.54 o 
  14   1   9      247.03      300.98     33.70 o 
  15   1   9      107.45      132.06     35.81 o 
  16   1   9       81.27       31.53     38.44 o 
  17   1   9      130.97      134.29     36.15 o 
  18   1   9      162.25      174.04     32.13 o 
  19   1   9       56.07       63.82     35.32 o 
  20   1   9      329.38      349.33     38.37 o 
  21   1   9       65.81       54.60     33.42 o 
  22   1   9      189.19      161.18     33.49 o 
  23   1   9       30.47       21.09     33.81 o 
   1   2   9      604.07      503.56     26.86 o 
   2   2   9      742.44      832.02     29.86 o 
   3   2   9     1259.50     1487.68     32.38 o 
   4   2   9     1822.92     2054.92     35.25 o 
   5   2   9     1072.57      815.65     30.73 o 
   6   2   9      776.48      631.41     30.54 o 
   7   2   9      227.48      199.93     26.11 o 
   8   2   9      360.33      422.23     29.62 o 
   9   2   9      404.53      342.69     29.20 o 
  10   2   9      106.59      105.73     27.62 o 
  11   2   9      228.01      244.30     30.12 o 
  12   2   9      320.45      341.25     29.86 o 
  13   2   9      372.96      361.07     30.82 o 
  14   2   9      922.32      967.09     35.73 o 
  15   2   9      139.99      167.52     34.38 o 
  16   2   9      271.60      262.95     37.62 o 
  17   2   9      145.48      133.33     36.56 o 
  18   2   9      125.81      149.88     31.80 o 
  19   2   9       50.37       38.77     31.90 o 
  20   2   9      218.46      265.33     32.68 o 
  21   2   9      117.76       79.48     33.26 o 
  22   2   9       24.94       47.65     31.88 o 
   0   3   9     5206.19     6158.07    135.53 o 
   1   3   9     2964.65     2568.91     37.41 o 
   2   3   9     2108.84     1787.64     41.13 o 
   3   3   9     4092.44     4122.91     59.29 o 
   4   3   9     2452.83     2563.30     53.57 o 
   5   3   9      367.28      426.28     29.11 o 
   6   3   9      106.75      141.09     25.51 o 
   7   3   9     1465.36     1722.70     33.49 o 
   8   3   9      531.56      381.16     28.66 o 
   9   3   9     1846.71     2000.22     40.16 o 
  10   3   9      888.60      712.94     31.52 o 
  11   3   9      260.59      221.64     30.80 o 
  12   3   9      608.29      598.80     32.84 o 
  13   3   9      238.94      232.03     29.83 o 
  14   3   9      102.02      120.57     34.15 o 
  15   3   9       67.56       87.14     29.00 o 
  16   3   9      220.27      243.18     38.14 o 
  17   3   9      152.44      153.62     36.62 o 
  18   3   9      127.73      199.03     35.15 o 
  19   3   9      166.88      151.45     33.56 o 
  20   3   9      150.66      133.97     34.95 o 
  21   3   9      160.83      209.02     37.97 o 
  22   3   9      232.29      178.74     36.29 o 
   1   4   9      567.97      647.62     28.92 o 
   2   4   9      679.57      476.86     26.80 o 
   3   4   9      479.03      426.58     27.82 o 
   4   4   9      282.47      203.32     25.41 o 
   5   4   9      629.08      626.78     28.34 o 
   6   4   9     1711.06     1884.48     39.01 o 
   7   4   9       85.48       99.94     28.36 o 
   8   4   9      299.12      329.33     28.84 o 
   9   4   9      384.73      368.55     29.42 o 
  10   4   9       72.66       77.07     27.97 o 
  11   4   9      516.02      530.50     30.05 o 
  12   4   9      377.43      543.81     33.71 o 
  13   4   9      847.29      926.67     33.33 o 
  14   4   9      929.92     1047.70     34.22 o 
  15   4   9      190.30      165.78     30.32 o 
  16   4   9       82.20       78.78     31.72 o 
  17   4   9      168.46      187.73     31.21 o 
  18   4   9      998.31     1047.70     38.53 o 
  19   4   9      137.50       96.10     33.13 o 
  20   4   9       11.25       50.45     34.32 o 
  21   4   9      222.53      188.83     36.51 o 
  22   4   9      100.30      115.87     36.41 o 
   0   5   9     2729.12     2564.86     61.21 o 
   1   5   9     1165.84     1141.65     36.68 o 
   2   5   9     1239.90     1821.98     50.06 o 
   3   5   9      837.69      960.96     33.26 o 
   4   5   9     2242.49     2480.81     74.58 o 
   5   5   9      173.01      168.32     29.40 o 
   6   5   9      113.21      113.86     27.47 o 
   7   5   9       68.99      103.48     28.93 o 
   8   5   9      270.52      325.64     28.63 o 
   9   5   9      228.44      256.16     29.00 o 
  10   5   9       61.26       85.05     28.54 o 
  11   5   9     2250.83     2485.91     43.35 o 
  12   5   9      641.86      582.12     34.02 o 
  13   5   9     1888.96     2303.66     39.75 o 
  14   5   9     1157.69     1334.57     37.59 o 
  15   5   9      257.82      236.90     33.58 o 
  16   5   9      448.61      456.78     34.52 o 
  17   5   9       42.21       57.98     34.75 o 
  18   5   9      276.53      284.47     34.85 o 
  19   5   9      316.52      285.42     35.10 o 
  20   5   9       47.33       50.26     35.73 o 
  21   5   9      638.93      706.10     40.64 o 
  22   5   9       69.43       40.90     36.51 o 
   1   6   9      245.18      225.82     26.15 o 
   2   6   9     2674.22     2021.35     62.91 o 
   3   6   9      511.09      533.70     27.66 o 
   4   6   9      143.85      130.52     27.48 o 
   5   6   9      306.77      366.21     28.07 o 
   6   6   9      575.77      482.93     29.68 o 
   7   6   9      331.96      382.15     29.77 o 
   8   6   9      283.18      335.68     31.08 o 
   9   6   9      288.52      353.82     27.91 o 
  10   6   9      121.57      113.43     30.97 o 
  11   6   9      659.37      587.10     34.40 o 
  12   6   9     1603.11     1312.01     37.31 o 
  13   6   9      246.73      193.14     30.47 o 
  14   6   9      199.09      200.63     31.57 o 
  15   6   9      674.06      608.43     33.38 o 
  16   6   9      285.72      262.50     34.66 o 
  17   6   9      360.67      329.18     33.84 o 
  18   6   9      640.30      681.03     34.98 o 
  19   6   9      215.24      244.45     32.41 o 
  20   6   9      120.15      121.34     33.41 o 
  21   6   9       19.23       63.50     37.45 o 
   0   7   9     1167.49     1367.95     59.35 o 
   1   7   9     1053.09      923.27     29.74 o 
   2   7   9      114.54       99.86     25.88 o 
   3   7   9      177.76      157.36     27.28 o 
   4   7   9       48.66       60.43     26.34 o 
   5   7   9      213.06      228.38     27.51 o 
   6   7   9      359.93      334.71     29.11 o 
   7   7   9      618.40      586.79     29.05 o 
   8   7   9      174.09      162.77     28.81 o 
   9   7   9      491.05      486.94     32.48 o 
  10   7   9      791.87      718.61     34.69 o 
  11   7   9      508.12      426.39     31.70 o 
  12   7   9      359.49      374.52     32.82 o 
  13   7   9      179.24      234.47     34.04 o 
  14   7   9      774.57      747.00     34.29 o 
  15   7   9      141.22      178.08     31.33 o 
  16   7   9      304.25      247.79     32.38 o 
  17   7   9       94.15      104.59     31.75 o 
  18   7   9      416.58      443.44     33.20 o 
  19   7   9       26.19       42.37     30.60 o 
  20   7   9       88.05       51.13     34.30 o 
  21   7   9      116.13      108.10     36.99 o 
   1   8   9      230.26      227.86     25.31 o 
   2   8   9      380.75      350.63     24.99 o 
   3   8   9      161.79      160.03     27.23 o 
   4   8   9      373.90      419.93     28.44 o 
   5   8   9      224.25      200.26     27.86 o 
   6   8   9      306.37      422.83     25.59 o 
   7   8   9     1297.92     1353.35     32.51 o 
   8   8   9      624.41      728.74     30.05 o 
   9   8   9     1401.45     1595.14     34.03 o 
  10   8   9      611.64      701.01     32.82 o 
  11   8   9      950.48      816.99     34.79 o 
  12   8   9      981.69      883.11     34.87 o 
  13   8   9       70.06       72.07     29.31 o 
  14   8   9     1238.11     1281.89     38.04 o 
  15   8   9      251.91      197.92     34.57 o 
  16   8   9      115.22      122.24     32.48 o 
  17   8   9       88.68       81.95     29.97 o 
  18   8   9      137.57      103.60     29.55 o 
  19   8   9       74.93       75.70     31.58 o 
  20   8   9       45.30       48.79     32.49 o 
   0   9   9     1866.38     1631.98     58.23 o 
   1   9   9        8.13       39.43     27.15 o 
   2   9   9      216.89      322.57     27.59 o 
   3   9   9       73.96       66.41     26.25 o 
   4   9   9      147.37      136.75     27.99 o 
   5   9   9       49.76       41.52     25.14 o 
   6   9   9       80.29      167.23     26.75 o 
   7   9   9      266.49      268.15     26.13 o 
   8   9   9     6283.70     6991.03    100.89 o 
   9   9   9      239.06      245.31     28.36 o 
  10   9   9      930.82      993.13     32.35 o 
  11   9   9       24.32       23.01     27.88 o 
  12   9   9      265.44      203.20     31.43 o 
  13   9   9       17.41       35.58     30.61 o 
  14   9   9      775.80      949.19     33.35 o 
  15   9   9      103.00       75.55     31.67 o 
  16   9   9       27.55       44.47     28.46 o 
  17   9   9       28.01       68.66     31.18 o 
  18   9   9       92.13       98.27     32.30 o 
  19   9   9       32.25       33.48     32.85 o 
  20   9   9      130.35      188.05     38.33 o 
   1  10   9       90.99       93.48     27.05 o 
   2  10   9      148.22      170.23     26.53 o 
   3  10   9      102.73       92.50     26.79 o 
   4  10   9      622.91      592.10     30.35 o 
   5  10   9      364.02      337.81     32.60 o 
   6  10   9      242.06      275.67     27.84 o 
   7  10   9      425.88      451.57     29.72 o 
   8  10   9     2696.09     2872.58     38.73 o 
   9  10   9      372.43      355.72     29.62 o 
  10  10   9       63.40       55.20     28.60 o 
  11  10   9      189.19      159.47     29.33 o 
  12  10   9      941.35      873.84     33.53 o 
  13  10   9      722.74      815.55     34.23 o 
  14  10   9      264.59      304.13     35.42 o 
  15  10   9      316.09      264.24     31.57 o 
  16  10   9       20.56       23.82     28.70 o 
  17  10   9       24.77       26.86     30.40 o 
  18  10   9       61.45       42.58     33.37 o 
  19  10   9      126.64       71.70     33.94 o 
   0  11   9      170.83      175.54     36.71 o 
   1  11   9      168.00      144.50     28.29 o 
   2  11   9      331.77      250.03     28.88 o 
   3  11   9      381.91      361.42     28.20 o 
   4  11   9       51.40       77.23     29.62 o 
   5  11   9      397.79      388.21     28.52 o 
   6  11   9      196.81      204.66     31.09 o 
   7  11   9      229.42      173.57     28.18 o 
   8  11   9      540.36      550.24     30.57 o 
   9  11   9      377.43      304.08     29.63 o 
  10  11   9       81.92       98.69     30.11 o 
  11  11   9       11.72       34.94     27.03 o 
  12  11   9       34.65      103.95     29.79 o 
  13  11   9      399.11      416.65     33.41 o 
  14  11   9      150.66      129.96     32.23 o 
  15  11   9      109.57       80.42     31.27 o 
  16  11   9       87.45       83.10     31.73 o 
  17  11   9       38.51       54.94     31.61 o 
  18  11   9       31.15       48.47     37.07 o 
   1  12   9       94.26       88.61     25.53 o 
   2  12   9       49.29       92.33     29.19 o 
   3  12   9      164.49      141.39     28.82 o 
   4  12   9      193.40      213.95     27.57 o 
   5  12   9      173.59      145.89     30.54 o 
   6  12   9      274.26      303.08     30.56 o 
   7  12   9       79.14      112.48     30.47 o 
   8  12   9      280.83      286.61     30.48 o 
   9  12   9      242.29      215.07     28.74 o 
  10  12   9       53.36      108.48     31.13 o 
  11  12   9       30.53       34.81     33.79 o 
  12  12   9      239.07      312.06     29.93 o 
  13  12   9      147.25      124.42     30.72 o 
  14  12   9       61.51       93.10     31.89 o 
  15  12   9       48.64       63.09     31.47 o 
  16  12   9      105.75      109.90     32.98 o 
  17  12   9       33.23       67.90     36.39 o 
   0  13   9       75.47       93.15     34.78 o 
   1  13   9      144.47      130.65     26.80 o 
   2  13   9      161.85      162.03     28.87 o 
   3  13   9      391.21      420.07     30.22 o 
   4  13   9       15.75       44.49     27.99 o 
   5  13   9      150.58      140.61     31.28 o 
   6  13   9      763.31      838.57     31.03 o 
   7  13   9      356.60      301.72     31.38 o 
   8  13   9      107.09       94.80     27.62 o 
   9  13   9       69.28       80.95     30.23 o 
  10  13   9      165.38      151.07     30.59 o 
  11  13   9       67.83       64.42     30.13 o 
  12  13   9       29.35       39.99     27.31 o 
  13  13   9      139.44      151.60     31.30 o 
  14  13   9      198.04      269.74     30.58 o 
  15  13   9       29.47       40.91     34.42 o 
  16  13   9       57.53       71.79     31.91 o 
   1  14   9      164.18      177.00     29.08 o 
   2  14   9      175.30      185.05     29.41 o 
   3  14   9      388.47      405.06     30.08 o 
   4  14   9      453.45      502.07     30.27 o 
   5  14   9       73.90       89.95     29.18 o 
   6  14   9       47.87       57.56     28.06 o 
   7  14   9       83.73       84.30     31.55 o 
   8  14   9        8.40       45.02     29.60 o 
   9  14   9      177.31      175.61     31.05 o 
  10  14   9        7.78       21.66     30.03 o 
  11  14   9       46.21       64.09     29.20 o 
  12  14   9      117.80      141.52     30.66 o 
  13  14   9       73.77       86.76     32.33 o 
  14  14   9       22.97       47.87     31.40 o 
  15  14   9      122.45      111.51     35.75 o 
   0  15   9       63.98      105.53     40.96 o 
   1  15   9       46.46       65.45     28.98 o 
   2  15   9      105.69       89.05     28.22 o 
   3  15   9      149.21       89.97     28.76 o 
   4  15   9      107.92       87.96     27.83 o 
 -21  10   0      138.59      110.32     43.44 o 
 -19  10   0      123.60      163.12     54.23 o 
 -17  10   0        0.09       -6.82     41.89 o 
 -15  10   0      151.62      152.27     49.87 o 
 -13  10   0        8.20       37.22     40.24 o 
 -11  10   0      223.38      311.69     43.26 o 
  -9  10   0       61.13      100.11     41.84 o 
  -7  10   0        0.36       23.75     39.75 o 
  -5  10   0        6.89       -7.11     33.79 o 
  -3  10   0      655.06      556.67     37.99 o 
  -1  10   0      147.03       61.06     34.36 o 
   5  15   9      165.78      145.14     30.59 o 
   6  15   9       54.01       82.36     28.69 o 
   7  15   9       41.03       51.74     31.45 o 
   8  15   9       11.20       42.93     32.58 o 
   9  15   9      158.85      141.09     30.64 o 
  10  15   9      180.77      155.30     31.22 o 
  11  15   9      179.05      151.51     31.52 o 
  12  15   9       44.69       24.43     32.17 o 
  13  15   9        4.14       47.02     32.73 o 
  14  15   9       13.37       30.74     36.80 o 
   1  16   9       50.10       65.67     27.66 o 
   2  16   9      238.23      244.54     31.30 o 
   3  16   9       78.10       95.90     29.54 o 
   4  16   9       96.46       94.13     31.37 o 
   5  16   9       83.01       82.74     30.63 o 
   6  16   9       36.39       54.96     30.43 o 
   7  16   9       62.51       62.24     32.67 o 
   8  16   9      129.15       95.89     29.51 o 
   9  16   9       50.74       24.64     29.70 o 
  10  16   9       33.27       26.68     29.60 o 
  11  16   9       15.91       33.67     32.28 o 
  12  16   9       18.85       35.17     33.30 o 
   0  17   9       68.22      122.21     50.31 o 
   1  17   9      133.18      149.79     30.64 o 
   2  17   9       15.89       64.81     30.43 o 
   3  17   9       39.46       40.94     29.50 o 
   4  17   9       39.04       32.55     30.41 o 
   5  17   9       15.76       45.47     28.35 o 
   6  17   9       32.04       40.70     30.23 o 
   7  17   9       82.91      100.32     29.42 o 
   8  17   9      106.68      141.88     33.29 o 
   9  17   9      123.78      149.32     32.58 o 
  10  17   9       29.38       72.66     35.82 o 
   1  18   9        6.34        6.92     27.88 o 
   2  18   9      125.82      136.33     30.00 o 
   3  18   9       26.51       15.53     30.75 o 
   4  18   9      126.27      180.09     32.11 o 
   5  18   9       56.02       41.69     29.44 o 
   6  18   9       19.36       39.14     29.33 o 
   7  18   9       62.24       63.69     31.98 o 
   0   0  10     1248.83      925.69     64.56 o 
   2   0  10      253.10      397.48     38.72 o 
   4   0  10      448.87      445.04     36.89 o 
   6   0  10       51.04       76.47     39.78 o 
   8   0  10      389.70      391.76     42.41 o 
  10   0  10      381.49      311.48     37.68 o 
  12   0  10      268.54      348.77     41.80 o 
  14   0  10      325.30      353.40     45.79 o 
  16   0  10       70.52       79.72     56.88 o 
  18   0  10      269.34      293.05     56.80 o 
  20   0  10       96.18      153.34     45.60 o 
  22   0  10      120.44       88.18     48.37 o 
   1   1  10      383.97      392.28     25.57 o 
   2   1  10      579.03      627.48     25.90 o 
   3   1  10      355.49      333.06     25.25 o 
   4   1  10      416.57      403.65     27.12 o 
   5   1  10      533.87      520.11     27.27 o 
   6   1  10      673.80      662.19     28.55 o 
   7   1  10      346.66      314.49     26.86 o 
   8   1  10      525.14      537.92     29.99 o 
   9   1  10      910.96      822.09     31.23 o 
  10   1  10        8.71       41.23     28.09 o 
  11   1  10      426.53      457.74     31.23 o 
  12   1  10      146.20      171.09     31.76 o 
  13   1  10      376.55      396.14     33.08 o 
  14   1  10      366.08      399.14     32.62 o 
  15   1  10      105.21       94.00     30.41 o 
  16   1  10       82.19      104.98     35.56 o 
  17   1  10      145.66      166.94     34.29 o 
  18   1  10      220.29      279.35     35.61 o 
  19   1  10       67.54       62.00     34.16 o 
  20   1  10       50.66       80.17     32.63 o 
  21   1  10      113.39      152.13     34.84 o 
  22   1  10      139.70       97.55     36.41 o 
   0   2  10      703.73      680.51     38.76 o 
   1   2  10     1388.51     1074.82     28.62 o 
   2   2  10     1547.08     1567.14     31.33 o 
   3   2  10      170.38      190.01     26.71 o 
   4   2  10     1245.41     1373.72     31.45 o 
   5   2  10      808.73      866.70     26.96 o 
   6   2  10      602.90      545.88     31.39 o 
   7   2  10     1461.23     1773.04     38.69 o 
   8   2  10      897.27      940.68     31.39 o 
   9   2  10      479.43      436.16     30.01 o 
  10   2  10      612.47      580.71     28.46 o 
  11   2  10      130.21      153.79     29.95 o 
  12   2  10     1257.99     1496.35     36.16 o 
  13   2  10      388.97      394.25     30.60 o 
  14   2  10      562.77      627.90     33.43 o 
  15   2  10       83.71       86.20     32.30 o 
  16   2  10       85.96       97.22     31.41 o 
  17   2  10       98.20      116.48     32.95 o 
  18   2  10      319.99      342.30     38.95 o 
  19   2  10       94.20      109.60     34.17 o 
  20   2  10       14.94       30.34     31.22 o 
  21   2  10      131.49      129.48     32.07 o 
  22   2  10       72.53       80.01     34.01 o 
   1   3  10     1030.14      895.07     27.92 o 
   2   3  10     1645.86     1479.06     30.62 o 
   3   3  10      139.37      123.80     24.41 o 
   4   3  10       90.47       82.81     23.89 o 
   5   3  10      860.16      856.47     28.90 o 
   6   3  10      376.38      439.64     26.54 o 
   7   3  10       61.95       35.85     27.03 o 
   8   3  10      381.03      420.47     29.30 o 
   9   3  10      553.06      568.30     30.26 o 
  10   3  10      889.24      942.77     31.01 o 
  11   3  10      107.03      130.48     29.32 o 
  12   3  10      212.36      224.54     29.27 o 
  13   3  10      131.93      144.98     27.56 o 
  14   3  10      684.29      702.35     36.06 o 
  15   3  10      193.68      222.87     31.54 o 
  16   3  10       52.08       32.53     33.52 o 
  17   3  10       74.06       83.86     37.06 o 
  18   3  10       35.04       74.34     35.67 o 
  19   3  10       28.61       60.53     37.00 o 
  20   3  10      116.25      132.99     31.99 o 
  21   3  10       90.60      111.86     37.87 o 
  22   3  10      172.39      131.06     40.09 o 
   0   4  10     6343.30     6511.36    185.05 o 
   1   4  10     2320.09     2599.77     50.79 o 
   2   4  10      518.80      742.79     25.70 o 
   3   4  10      687.56      788.58     28.25 o 
   4   4  10     1213.22     1137.83     32.40 o 
   5   4  10      564.67      543.35     30.61 o 
   6   4  10      532.52      609.56     30.09 o 
   7   4  10      449.72      428.68     28.69 o 
   8   4  10      134.75      147.66     26.64 o 
   9   4  10      456.11      365.76     29.78 o 
  10   4  10      438.95      520.76     29.47 o 
  11   4  10     1127.41     1196.20     34.88 o 
  12   4  10      643.57      644.87     34.10 o 
  13   4  10      291.83      320.04     30.13 o 
  14   4  10      283.97      291.23     32.48 o 
  15   4  10        5.38       24.08     30.45 o 
  16   4  10      175.91      145.23     32.24 o 
  17   4  10      102.79      116.71     32.39 o 
  18   4  10       72.59       73.19     34.05 o 
  19   4  10      412.03      422.26     38.77 o 
  20   4  10      127.85      109.01     35.96 o 
  21   4  10      231.40      221.87     35.20 o 
   1   5  10      334.10      290.82     27.45 o 
   2   5  10     1418.22     1390.49     30.43 o 
   3   5  10     1578.19     1601.35     46.09 o 
   4   5  10     1068.97      965.97     30.70 o 
   5   5  10      198.68      182.28     28.33 o 
   6   5  10      227.48      264.42     28.31 o 
   7   5  10      180.23      190.17     28.83 o 
   8   5  10      356.99      396.35     31.01 o 
   9   5  10      366.56      321.99     27.37 o 
  10   5  10      337.59      345.79     30.48 o 
  11   5  10       93.04      113.85     26.83 o 
  12   5  10      133.07      151.43     29.47 o 
  13   5  10      172.23      145.53     29.70 o 
  14   5  10      321.82      286.62     30.75 o 
  15   5  10      227.40      253.20     32.96 o 
  16   5  10      100.18      110.84     34.24 o 
  17   5  10      131.04       84.86     32.94 o 
  18   5  10      129.62      101.91     33.61 o 
  19   5  10       54.90       48.44     37.89 o 
  20   5  10      165.25      112.63     36.53 o 
  21   5  10       59.45       63.72     39.98 o 
   0   6  10     7039.66     7654.40    268.78 o 
   1   6  10     3626.45     3937.55     80.37 o 
   2   6  10     2618.96     2715.06     41.49 o 
   3   6  10      315.15      298.06     29.27 o 
   4   6  10      110.16       68.78     28.89 o 
   5   6  10      351.33      343.52     27.07 o 
   6   6  10      131.55      140.99     26.39 o 
   7   6  10      116.03      122.48     26.67 o 
   8   6  10      127.54      118.86     26.86 o 
   9   6  10      135.17      153.12     28.68 o 
  10   6  10      255.20      218.73     30.34 o 
  11   6  10      606.37      528.29     32.32 o 
  12   6  10      304.89      267.77     31.00 o 
  13   6  10       77.87      123.84     28.65 o 
  14   6  10       83.76      120.16     29.14 o 
  15   6  10       80.97      102.27     30.75 o 
  16   6  10      450.08      463.65     33.95 o 
  17   6  10      227.29      212.91     31.96 o 
  18   6  10       15.13       29.46     32.73 o 
  19   6  10      440.67      392.52     34.65 o 
  20   6  10      122.46      130.12     36.54 o 
  21   6  10       75.36      113.12     37.22 o 
   1   7  10      551.61      551.04     26.82 o 
   2   7  10      344.39      287.82     25.45 o 
   3   7  10      112.36      185.56     26.04 o 
   4   7  10      401.45      425.89     27.74 o 
   5   7  10      285.22      311.09     29.46 o 
   6   7  10      882.55      918.06     31.30 o 
   7   7  10      446.19      411.24     30.63 o 
   8   7  10     1039.61     1139.81     35.30 o 
   9   7  10      466.88      414.55     30.33 o 
  10   7  10      609.44      543.63     33.06 o 
  11   7  10     1153.59     1297.75     35.37 o 
  12   7  10      856.69     1025.41     34.71 o 
  13   7  10      181.51      167.27     30.46 o 
  14   7  10       86.14       60.87     32.77 o 
  15   7  10      323.16      258.85     33.05 o 
  16   7  10      507.68      459.10     34.48 o 
  17   7  10      270.38      272.12     33.11 o 
  18   7  10      149.12      142.21     32.65 o 
  19   7  10       76.03       74.67     33.40 o 
  20   7  10      103.25      113.43     35.35 o 
   0   8  10      205.38      266.43     41.20 o 
   1   8  10       77.55       93.29     25.80 o 
   2   8  10      248.19      279.23     27.94 o 
   3   8  10      145.56      153.69     27.70 o 
   4   8  10      407.56      430.32     27.30 o 
   5   8  10       88.39       97.07     25.87 o 
   6   8  10      366.72      357.29     29.20 o 
   7   8  10      575.25      529.61     28.70 o 
   8   8  10     1178.08     1516.54     38.55 o 
   9   8  10     1473.97     1535.68     37.84 o 
  10   8  10      953.64      937.73     34.49 o 
  11   8  10      353.60      380.20     31.46 o 
  12   8  10      656.71      577.71     33.41 o 
  13   8  10      231.84      262.09     33.36 o 
  14   8  10      216.96      210.96     30.85 o 
  15   8  10      139.46      176.53     32.08 o 
  16   8  10      433.77      318.63     32.68 o 
  17   8  10      322.23      259.67     33.96 o 
  18   8  10       79.41       84.17     33.37 o 
  19   8  10       53.22      103.62     32.28 o 
  20   8  10      205.24      174.53     32.94 o 
   1   9  10       88.17       79.26     26.97 o 
   2   9  10      121.99      131.56     25.80 o 
   3   9  10      113.21      124.92     25.44 o 
   4   9  10      510.96      446.82     27.48 o 
   5   9  10      376.71      378.72     28.04 o 
   6   9  10      282.21      330.06     27.45 o 
   7   9  10      459.17      530.59     26.72 o 
   8   9  10     2568.03     2609.39     40.96 o 
   9   9  10      409.62      395.27     28.96 o 
  10   9  10       77.45       68.47     30.44 o 
  11   9  10      182.10      153.24     31.64 o 
  12   9  10      968.00      891.46     35.29 o 
  13   9  10      671.44      712.68     32.64 o 
  14   9  10      308.45      312.83     32.13 o 
  15   9  10      313.58      257.43     30.76 o 
  16   9  10       18.96       49.34     32.39 o 
  17   9  10       21.94       54.01     29.18 o 
  18   9  10       74.96       58.70     28.86 o 
  19   9  10      120.71       93.32     30.73 o 
   0  10  10      155.74      164.03     33.20 o 
   1  10  10      100.27       49.31     25.61 o 
   2  10  10      193.39      281.43     28.38 o 
   3  10  10      255.13      268.42     31.61 o 
   4  10  10      149.69      189.22     29.08 o 
   5  10  10      504.98      404.32     27.86 o 
 -21  11   0        0.65       38.02     43.78 o 
 -19  11   0       38.97       61.06     44.74 o 
 -17  11   0      206.30      232.21     45.67 o 
 -15  11   0        9.54       42.23     45.03 o 
 -13  11   0       69.33       37.48     43.06 o 
 -11  11   0        0.64      -20.91     34.71 o 
  -9  11   0       11.84        6.27     43.71 o 
  -7  11   0        0.31       11.63     36.71 o 
  -5  11   0      196.14      176.88     33.92 o 
  -3  11   0      949.92     1044.41     43.75 o 
  -1  11   0      101.61      142.61     34.20 o 
   6  10  10     1132.64     1330.78     36.53 o 
   7  10  10      668.03      622.81     31.54 o 
   8  10  10      488.12      517.60     29.36 o 
   9  10  10      502.00      450.46     30.06 o 
  10  10  10      740.39      614.75     31.17 o 
  11  10  10      648.32      637.51     33.79 o 
  12  10  10      447.32      466.89     32.69 o 
  13  10  10       32.57       87.42     32.33 o 
  14  10  10       16.75       12.24     29.00 o 
  15  10  10      125.76      111.57     33.25 o 
  16  10  10       22.65       63.76     33.79 o 
  17  10  10       23.25       45.99     31.10 o 
  18  10  10       28.22       23.46     31.31 o 
   1  11  10      153.11      172.89     26.08 o 
   2  11  10      460.82      563.06     28.86 o 
   3  11  10      398.56      410.50     29.48 o 
   4  11  10      767.22      858.82     34.02 o 
   5  11  10       76.46       77.53     29.74 o 
   6  11  10      421.48      336.72     30.33 o 
   7  11  10       49.10       17.79     27.39 o 
   8  11  10      298.39      370.49     29.99 o 
   9  11  10      128.05      158.05     30.36 o 
  10  11  10      514.26      538.90     31.29 o 
  11  11  10      153.42      222.36     30.02 o 
  12  11  10      346.52      301.59     34.04 o 
  13  11  10      266.85      269.72     29.13 o 
  14  11  10      205.59      215.79     34.00 o 
  15  11  10       78.46       94.04     31.80 o 
  16  11  10       82.18       62.48     31.34 o 
  17  11  10       24.86       20.53     32.09 o 
  18  11  10      175.33      144.80     34.84 o 
   0  12  10      136.76      103.48     38.16 o 
   1  12  10      548.05      510.90     31.10 o 
   2  12  10       55.52       44.07     28.93 o 
   3  12  10      262.97      310.75     27.81 o 
   4  12  10       68.74       70.78     28.19 o 
   5  12  10      123.31      185.06     32.79 o 
   6  12  10      822.97      776.72     32.14 o 
   7  12  10      102.53       88.90     30.75 o 
   8  12  10       62.14      100.86     29.85 o 
   9  12  10        6.69       25.31     28.16 o 
  10  12  10      250.37      246.29     28.39 o 
  11  12  10       80.65       91.60     27.96 o 
  12  12  10      159.47      241.35     33.45 o 
  13  12  10       83.53      101.62     31.14 o 
  14  12  10       68.80       97.87     32.53 o 
  15  12  10       61.15       79.01     31.03 o 
  16  12  10       51.41       68.19     34.50 o 
  17  12  10       97.09      137.29     34.49 o 
   1  13  10      117.45      115.08     28.29 o 
   2  13  10       91.10       55.70     27.01 o 
   3  13  10      264.59      197.78     28.86 o 
   4  13  10     1047.79     1093.67     33.77 o 
   5  13  10      223.55      289.66     32.03 o 
   6  13  10      188.35      170.88     32.61 o 
   7  13  10      209.05      215.65     30.55 o 
   8  13  10       98.56      136.81     29.17 o 
   9  13  10      163.52      169.43     30.35 o 
  10  13  10       35.07       38.79     29.22 o 
  11  13  10       91.09       87.07     30.24 o 
  12  13  10       47.73       66.68     29.93 o 
  13  13  10       30.45       43.68     34.53 o 
  14  13  10       40.71       15.65     32.10 o 
  15  13  10       34.30       29.04     31.53 o 
   0  14  10      433.10      416.71     40.40 o 
   1  14  10      294.13      301.24     30.16 o 
   2  14  10      150.69      139.42     27.88 o 
   3  14  10      259.00      280.87     28.53 o 
   4  14  10      118.58      163.06     29.34 o 
   5  14  10      221.66      208.46     31.10 o 
   6  14  10      117.14      120.21     30.86 o 
   7  14  10      121.33      137.27     27.67 o 
   8  14  10       38.59       54.79     27.61 o 
   9  14  10      108.70       71.04     33.10 o 
  10  14  10       67.93       62.71     33.54 o 
  11  14  10      131.88      147.02     33.34 o 
  12  14  10      106.90       91.87     31.98 o 
  13  14  10       38.39       61.57     32.89 o 
  14  14  10        3.11       49.66     32.71 o 
   1  15  10      336.48      295.41     31.96 o 
   2  15  10      317.87      296.47     28.72 o 
   3  15  10      156.43      181.26     28.44 o 
   4  15  10       44.19       52.93     30.85 o 
   5  15  10       51.14       51.92     30.65 o 
   6  15  10       48.31       44.49     32.52 o 
   7  15  10       27.47       29.33     29.63 o 
   8  15  10      110.06      116.93     30.71 o 
   9  15  10       50.14       55.32     32.63 o 
  10  15  10       46.69       82.27     32.86 o 
  11  15  10       19.78       60.45     31.45 o 
  12  15  10       56.17       55.73     30.44 o 
  13  15  10       54.82       65.31     33.01 o 
   0  16  10      164.60      122.28     42.37 o 
   1  16  10       75.00       58.05     28.88 o 
   2  16  10      115.96      115.01     31.39 o 
   3  16  10       73.27       99.95     31.77 o 
   4  16  10       47.28       47.69     27.29 o 
   5  16  10       10.20       31.32     32.79 o 
   6  16  10       17.53       45.28     27.90 o 
   7  16  10      104.29       83.61     33.33 o 
   8  16  10      107.66      135.23     31.18 o 
   9  16  10       51.74       46.41     28.71 o 
  10  16  10       97.62       89.27     32.23 o 
  11  16  10       14.74       34.47     32.62 o 
   1  17  10       20.09       19.07     30.15 o 
   2  17  10       98.49       90.01     29.41 o 
   3  17  10      170.53      138.60     29.59 o 
   4  17  10       19.66       41.91     33.11 o 
   5  17  10      102.62       74.41     30.70 o 
   6  17  10       46.57       57.45     32.08 o 
   7  17  10       11.71       58.86     29.75 o 
   8  17  10        8.50       15.53     30.29 o 
   0  18  10      127.72       96.29     44.88 o 
   1  18  10       50.13       57.94     30.11 o 
   2  18  10       64.04       60.09     31.47 o 
   3  18  10       22.25       31.02     34.70 o 
   4  18  10       42.04       77.06     33.88 o 
   2   0  11     2062.43     2158.62     72.62 o 
   4   0  11      315.60      314.85     39.16 o 
   6   0  11      317.91      393.28     39.60 o 
   8   0  11      139.17      179.41     42.09 o 
  10   0  11      466.88      624.71     46.99 o 
  12   0  11       66.41      109.79     37.99 o 
  14   0  11      572.98      555.79     52.58 o 
  16   0  11      156.36       97.29     48.28 o 
  18   0  11      174.27      146.31     52.01 o 
  20   0  11      134.76      131.53     53.59 o 
   0   1  11      102.78      121.60     32.69 o 
   1   1  11      164.79      264.48     25.86 o 
   2   1  11      120.75      122.32     24.23 o 
   3   1  11      177.77      164.26     25.40 o 
   4   1  11      197.47      170.53     26.11 o 
   5   1  11      218.32      234.23     25.85 o 
   6   1  11      282.94      255.84     24.14 o 
   7   1  11      797.75     1046.80     29.83 o 
   8   1  11      666.12      631.29     30.64 o 
   9   1  11      912.10      978.10     34.81 o 
  10   1  11      232.69      268.50     29.54 o 
  11   1  11       17.48       40.20     27.16 o 
  12   1  11      233.32      223.95     29.69 o 
  13   1  11      239.26      257.75     29.50 o 
  14   1  11       70.76       41.75     30.57 o 
  15   1  11      122.03      148.92     30.92 o 
  16   1  11       50.19       59.85     33.55 o 
  17   1  11       80.75       92.88     32.20 o 
  18   1  11      109.17      141.03     34.66 o 
  19   1  11      113.72       77.81     38.93 o 
  20   1  11      166.94      161.79     35.69 o 
  21   1  11      116.63       91.67     34.15 o 
   1   2  11      317.23      336.38     24.50 o 
   2   2  11      554.56      554.19     26.57 o 
   3   2  11      444.41      608.88     28.00 o 
   4   2  11      588.28      516.99     25.78 o 
   5   2  11       44.36       89.14     23.24 o 
   6   2  11       29.89       59.27     24.85 o 
   7   2  11       81.78       58.33     25.89 o 
   8   2  11      181.78      181.69     29.09 o 
   9   2  11       90.69      113.08     26.09 o 
  10   2  11      126.27      141.20     26.19 o 
  11   2  11      182.00      187.59     25.07 o 
  12   2  11      125.79      147.37     31.62 o 
  13   2  11      149.34      198.16     30.13 o 
  14   2  11       50.76       64.08     29.53 o 
  15   2  11      379.19      400.11     34.36 o 
  16   2  11      202.44      184.02     31.61 o 
  17   2  11      569.55      548.23     35.60 o 
  18   2  11      188.20      203.45     34.29 o 
  19   2  11       30.76       52.36     38.64 o 
  20   2  11       21.39       16.44     35.60 o 
  21   2  11       48.94       65.07     31.42 o 
   0   3  11     1825.30     1947.90     55.15 o 
   1   3  11      334.72      408.77     24.94 o 
   2   3  11     1083.34     1210.26     30.30 o 
   3   3  11      764.09      819.67     28.47 o 
   4   3  11      610.49      659.58     25.84 o 
   5   3  11       48.84       37.39     24.53 o 
   6   3  11      134.14      167.57     23.56 o 
   7   3  11      469.64      631.43     29.23 o 
   8   3  11      774.94      885.40     30.59 o 
   9   3  11      225.04      253.65     28.82 o 
  10   3  11      302.53      262.47     27.61 o 
  11   3  11       78.48       77.37     25.44 o 
  12   3  11      690.17      677.14     31.95 o 
  13   3  11      260.89      188.47     30.16 o 
  14   3  11      212.90      191.12     31.17 o 
  15   3  11      231.43      203.33     30.79 o 
  16   3  11      147.42      135.95     33.04 o 
  17   3  11       76.75       88.00     34.08 o 
  18   3  11       92.80       86.72     33.94 o 
  19   3  11      149.26      116.84     35.54 o 
  20   3  11       51.23       97.17     34.28 o 
  21   3  11       98.31      107.60     38.61 o 
   1   4  11      241.63      147.29     24.39 o 
   2   4  11      517.12      530.25     27.54 o 
   3   4  11      217.38      187.61     25.93 o 
   4   4  11      391.91      415.02     26.09 o 
   5   4  11      388.71      310.98     25.54 o 
   6   4  11      276.58      231.88     26.20 o 
   7   4  11       51.48       36.15     27.11 o 
   8   4  11      396.22      510.32     30.32 o 
   9   4  11     1187.01     1164.23     32.48 o 
  10   4  11     1369.22     1460.81     38.95 o 
  11   4  11      291.08      301.00     28.72 o 
  12   4  11       43.13       64.64     28.03 o 
  13   4  11      155.71      180.55     28.44 o 
  14   4  11      203.49      198.21     30.93 o 
  15   4  11      103.35       76.16     32.47 o 
  16   4  11       26.22       20.02     31.09 o 
  17   4  11       83.75       97.04     33.79 o 
  18   4  11       51.27       28.71     36.65 o 
  19   4  11      293.41      288.94     38.30 o 
  20   4  11       56.28       55.68     36.56 o 
  21   4  11       21.66       27.46     36.21 o 
   0   5  11     2621.19     1906.45     56.01 o 
   1   5  11     1863.86     1404.50     29.85 o 
   2   5  11     1884.86     1922.76     42.89 o 
   3   5  11     1412.72     1278.67     30.88 o 
   4   5  11      486.88      529.38     28.81 o 
   5   5  11      240.92      273.71     27.62 o 
   6   5  11       99.53      113.76     29.00 o 
   7   5  11      241.45      220.51     26.02 o 
   8   5  11      613.28      581.52     30.60 o 
   9   5  11     1027.47     1056.95     33.65 o 
  10   5  11     1607.95     1667.93     50.20 o 
  11   5  11      336.49      339.88     29.10 o 
  12   5  11      277.41      251.84     30.74 o 
  13   5  11      473.15      503.71     33.50 o 
  14   5  11      208.19      201.15     30.59 o 
  15   5  11      124.23      115.04     30.05 o 
  16   5  11      242.54      256.03     34.97 o 
  17   5  11      137.82      129.05     37.67 o 
  18   5  11      289.81      245.64     36.20 o 
  19   5  11       67.36       63.29     33.63 o 
  20   5  11      134.19      122.47     37.82 o 
   1   6  11      690.96      652.82     25.85 o 
   2   6  11      256.31      226.88     24.71 o 
   3   6  11       83.95       84.79     26.09 o 
   4   6  11     2877.13     3271.79     54.68 o 
   5   6  11      685.04      723.25     28.86 o 
   6   6  11      928.41      819.40     31.03 o 
   7   6  11      124.52      156.06     29.40 o 
   8   6  11      269.40      279.47     29.21 o 
   9   6  11      314.99      371.66     31.41 o 
  10   6  11     1124.92     1154.47     32.93 o 
  11   6  11       68.25      102.98     29.94 o 
  12   6  11      237.49      229.77     29.77 o 
  13   6  11      625.95      662.61     32.46 o 
  14   6  11      275.63      278.45     31.27 o 
  15   6  11       80.48       75.95     28.93 o 
  16   6  11      450.20      464.37     35.69 o 
 -19  12   0       43.70       52.76     54.04 o 
 -17  12   0       13.51       38.71     46.23 o 
 -15  12   0       41.49       93.77     47.33 o 
 -13  12   0      823.46      855.53     50.16 o 
 -11  12   0       13.23       42.21     36.11 o 
  -9  12   0      217.59      213.00     38.50 o 
  -7  12   0       78.23       62.97     39.59 o 
  -5  12   0        0.00       32.09     36.50 o 
  -3  12   0       31.01       82.50     41.53 o 
  -1  12   0      152.88      137.74     32.59 o 
  17   6  11       76.72       64.52     31.48 o 
  18   6  11      258.86      235.59     33.08 o 
  19   6  11      115.98      122.73     34.61 o 
  20   6  11       52.01       80.50     35.03 o 
   0   7  11      287.47      323.58     42.56 o 
   1   7  11      341.80      310.27     26.34 o 
   2   7  11      491.21      655.65     31.54 o 
   3   7  11      114.51      122.05     25.72 o 
   4   7  11     1245.31     1456.03     34.75 o 
   5   7  11      107.91      119.13     27.57 o 
   6   7  11      516.08      561.78     29.51 o 
   7   7  11      305.09      299.09     28.34 o 
   8   7  11     2152.89     2457.07     60.81 o 
   9   7  11      629.81      600.24     30.93 o 
  10   7  11      390.55      397.12     30.73 o 
  11   7  11      182.46      168.39     30.25 o 
  12   7  11       74.17      117.88     28.01 o 
  13   7  11     1496.90     1673.41     37.18 o 
  14   7  11      112.12      151.48     29.36 o 
  15   7  11      378.26      447.41     32.43 o 
  16   7  11      242.74      285.77     32.94 o 
  17   7  11      150.61      128.74     33.23 o 
  18   7  11       59.19       62.34     34.24 o 
  19   7  11      238.60      230.51     34.61 o 
  20   7  11       89.36       81.57     33.47 o 
   1   8  11      181.97      179.67     26.92 o 
   2   8  11      395.20      424.47     25.45 o 
   3   8  11      241.64      252.67     27.78 o 
   4   8  11      114.60      142.12     26.53 o 
   5   8  11      558.12      491.62     27.62 o 
   6   8  11     1754.77     1817.16     39.18 o 
   7   8  11      168.06      155.15     28.42 o 
   8   8  11      208.28      197.54     27.86 o 
   9   8  11      273.81      220.20     28.24 o 
  10   8  11      139.86      126.84     29.19 o 
  11   8  11      326.84      300.76     29.41 o 
  12   8  11      294.57      283.36     29.84 o 
  13   8  11      559.45      607.19     30.95 o 
  14   8  11       59.32       80.08     30.50 o 
  15   8  11       92.37      103.39     30.98 o 
  16   8  11       56.77       35.21     31.80 o 
  17   8  11      120.71      141.00     34.31 o 
  18   8  11      249.16      167.99     34.93 o 
  19   8  11       64.98       55.69     33.07 o 
   0   9  11      193.37      205.29     39.43 o 
   1   9  11      179.56      144.79     25.73 o 
   2   9  11      269.71      217.16     29.28 o 
   3   9  11      435.95      440.18     26.66 o 
   4   9  11       53.02       56.06     26.52 o 
   5   9  11      390.40      396.35     30.95 o 
   6   9  11      212.14      211.65     26.78 o 
   7   9  11      204.96      167.87     26.53 o 
   8   9  11      527.63      583.83     31.14 o 
   9   9  11      387.85      310.45     30.30 o 
  10   9  11       79.42      130.41     29.34 o 
  11   9  11       11.39       43.30     30.70 o 
  12   9  11       42.81       65.23     28.87 o 
  13   9  11      381.79      426.79     33.27 o 
  14   9  11      157.56      115.77     31.79 o 
  15   9  11       97.84       86.68     29.19 o 
  16   9  11      101.78      112.40     32.11 o 
  17   9  11       34.86       26.92     34.31 o 
  18   9  11       25.84       39.96     32.75 o 
   1  10  11      124.57      159.67     26.80 o 
   2  10  11      485.09      607.21     31.04 o 
   3  10  11      327.75      317.07     27.84 o 
   4  10  11      833.51      868.68     33.75 o 
   5  10  11       71.32       78.87     27.95 o 
   6  10  11      420.83      367.96     30.51 o 
   7  10  11       48.20       46.78     27.48 o 
   8  10  11      314.09      374.92     28.31 o 
   9  10  11      124.19      133.64     27.22 o 
  10  10  11      505.24      561.18     30.38 o 
  11  10  11      132.01      130.61     31.26 o 
  12  10  11      385.48      331.91     29.46 o 
  13  10  11      221.57      228.13     30.75 o 
  14  10  11      194.14      232.63     31.80 o 
  15  10  11       64.48       58.81     31.61 o 
  16  10  11       95.95      100.07     33.49 o 
  17  10  11       25.14       35.58     33.73 o 
  18  10  11      172.41      150.61     33.50 o 
   0  11  11       24.73       58.67     37.26 o 
   1  11  11      452.97      401.22     27.01 o 
   2  11  11       58.96       48.53     29.63 o 
   3  11  11      691.06      708.97     30.71 o 
   4  11  11       39.60       20.89     29.73 o 
   5  11  11      374.51      353.16     31.56 o 
   6  11  11      116.90       95.68     26.94 o 
   7  11  11      275.99      371.44     30.03 o 
   8  11  11       28.77       38.91     26.87 o 
   9  11  11       67.44       85.47     27.76 o 
  10  11  11      105.13      110.11     30.26 o 
  11  11  11      394.26      360.76     30.87 o 
  12  11  11       59.12       82.05     33.27 o 
  13  11  11      151.97      146.08     35.24 o 
  14  11  11       16.65       32.51     30.32 o 
  15  11  11       14.60       45.65     35.51 o 
  16  11  11       17.00       22.28     33.27 o 
  17  11  11       45.70       52.54     32.06 o 
   1  12  11       98.28      121.28     28.22 o 
   2  12  11     1218.02     1137.39     32.82 o 
   3  12  11      124.50      127.39     29.29 o 
   4  12  11      251.00      287.39     31.53 o 
   5  12  11      134.40      136.15     29.12 o 
   6  12  11       90.11       67.15     30.00 o 
   7  12  11      116.63      134.43     27.84 o 
   8  12  11       97.91      114.37     28.52 o 
   9  12  11      435.73      367.16     32.74 o 
  10  12  11       20.07       58.84     27.35 o 
  11  12  11       22.10       53.43     30.65 o 
  12  12  11      116.45      100.86     31.78 o 
  13  12  11       94.90      132.64     34.24 o 
  14  12  11        0.63        9.61     33.20 o 
  15  12  11      189.05      123.43     32.66 o 
  16  12  11       49.43       67.48     30.53 o 
   0  13  11     1062.67      863.37     46.57 o 
   1  13  11      266.56      183.63     28.61 o 
   2  13  11       80.25       86.50     29.26 o 
   3  13  11       68.22       84.63     27.61 o 
   4  13  11      414.56      356.14     31.65 o 
   5  13  11      213.54      216.94     28.76 o 
   6  13  11       42.53       42.63     30.57 o 
   7  13  11       65.10       57.59     28.95 o 
   8  13  11       21.98        6.73     27.76 o 
   9  13  11       15.21       12.83     27.26 o 
  10  13  11      140.59       96.45     31.36 o 
  11  13  11      138.40      141.20     34.16 o 
  12  13  11       91.63       74.05     33.83 o 
  13  13  11       80.72       85.71     31.03 o 
  14  13  11       51.08       59.86     35.39 o 
   1  14  11      342.13      350.71     30.05 o 
   2  14  11      205.42      220.53     28.90 o 
   3  14  11       40.73       38.18     25.83 o 
   4  14  11       53.19       43.38     28.47 o 
   5  14  11      196.20      186.05     30.17 o 
   6  14  11      121.31      110.50     27.89 o 
   7  14  11       77.82       42.69     29.69 o 
   8  14  11       17.15       49.21     29.11 o 
   9  14  11       22.90       40.51     27.69 o 
  10  14  11       32.63       25.24     29.76 o 
  11  14  11      188.58      135.60     33.40 o 
  12  14  11       19.50       45.39     35.08 o 
  13  14  11       17.49       60.00     34.20 o 
   0  15  11      428.47      509.70     42.60 o 
   1  15  11       70.26       73.50     28.52 o 
   2  15  11      157.05      160.37     30.44 o 
   3  15  11       81.98      119.93     30.28 o 
   4  15  11       90.14       77.71     30.94 o 
   5  15  11       42.76       66.24     29.58 o 
   6  15  11       24.31       25.88     30.26 o 
   7  15  11       51.06       71.20     32.81 o 
   8  15  11       66.69       76.90     29.41 o 
   9  15  11       69.76       36.40     32.50 o 
  10  15  11       90.07       82.55     31.51 o 
  11  15  11       88.44       55.79     34.20 o 
   1  16  11       31.81      116.96     31.92 o 
   2  16  11      133.88      107.36     31.75 o 
   3  16  11       52.44       63.63     31.17 o 
   4  16  11       92.71       67.35     32.43 o 
   5  16  11       59.77       56.55     32.08 o 
   6  16  11        6.07       25.45     33.39 o 
   7  16  11       58.19       72.71     30.88 o 
   8  16  11       53.72       46.45     32.16 o 
   9  16  11       11.98       37.02     31.83 o 
   0  17  11      230.40      221.58     41.58 o 
   1  17  11       96.94      125.44     30.65 o 
   2  17  11      121.55       90.14     31.37 o 
   3  17  11      102.88       74.67     30.69 o 
   4  17  11       19.73       14.23     28.21 o 
   5  17  11       10.61       32.01     30.15 o 
   6  17  11       16.34       -0.73     31.12 o 
   0   0  12      909.85      789.13     47.26 o 
   2   0  12      137.16      154.75     33.25 o 
   4   0  12       63.33      106.96     44.16 o 
   6   0  12      386.66      331.94     37.63 o 
   8   0  12      118.72       83.50     47.47 o 
  10   0  12      371.09      418.02     42.29 o 
  12   0  12      369.08      293.14     45.24 o 
  14   0  12      518.14      530.24     47.70 o 
  16   0  12      265.64      305.70     53.80 o 
  18   0  12       63.47       76.91     47.99 o 
  20   0  12       62.42       89.01     48.64 o 
   1   1  12      127.26      125.11     24.76 o 
   2   1  12      181.10      117.15     25.16 o 
   3   1  12      232.52      256.55     28.55 o 
   4   1  12      266.94      236.80     24.01 o 
   5   1  12      724.62      603.72     27.85 o 
   6   1  12      836.57     1022.18     28.86 o 
   7   1  12      523.51      485.65     28.15 o 
   8   1  12      383.42      373.71     28.29 o 
   9   1  12      105.75      122.31     28.56 o 
  10   1  12      524.30      568.53     30.37 o 
  11   1  12      599.68      515.80     31.06 o 
  12   1  12      103.78      105.62     30.18 o 
  13   1  12       81.60       85.98     28.37 o 
  14   1  12       39.90       51.87     29.10 o 
  15   1  12      396.87      436.50     31.07 o 
  16   1  12      362.12      383.71     34.93 o 
  17   1  12      114.31      126.80     36.01 o 
  18   1  12       38.97       76.96     32.08 o 
  19   1  12       61.92       82.80     38.31 o 
  20   1  12       13.32       18.95     34.22 o 
   0   2  12     5063.26     5117.03    158.00 o 
   1   2  12      550.87      467.81     27.03 o 
   2   2  12     1765.49     1968.35     34.53 o 
   3   2  12      193.28      231.84     24.87 o 
   4   2  12      280.58      298.15     26.12 o 
   5   2  12      298.16      354.32     27.45 o 
   6   2  12      117.78      168.86     25.64 o 
   7   2  12      223.67      219.91     27.91 o 
   8   2  12       60.69       79.14     25.22 o 
   9   2  12      263.08      281.35     27.93 o 
  10   2  12      435.61      470.08     28.92 o 
  11   2  12      440.58      388.62     28.57 o 
  12   2  12      235.20      215.32     26.68 o 
  13   2  12       55.98       97.11     28.35 o 
  14   2  12       17.10       31.51     29.49 o 
  15   2  12      168.40      108.99     31.57 o 
  16   2  12      125.87      112.27     33.23 o 
  17   2  12      111.31      109.91     32.22 o 
  18   2  12       37.72       53.20     32.27 o 
  19   2  12       62.22       88.59     37.78 o 
  20   2  12       17.22       50.27     37.60 o 
   1   3  12      455.21      463.78     26.09 o 
   2   3  12     1077.82     1344.60     33.12 o 
   3   3  12      155.15      167.27     25.10 o 
   4   3  12       75.27       82.18     24.39 o 
   5   3  12       32.32       67.83     27.10 o 
   6   3  12      321.07      340.94     25.80 o 
   7   3  12      259.22      242.60     27.50 o 
   8   3  12      751.85      667.17     28.44 o 
   9   3  12     1110.54      985.45     31.67 o 
  10   3  12      473.04      482.95     28.26 o 
  11   3  12       67.20      109.70     29.16 o 
  12   3  12      167.00      142.18     29.25 o 
  13   3  12      171.17      170.30     28.83 o 
  14   3  12      128.05      113.07     28.45 o 
  15   3  12      113.22      108.17     30.22 o 
  16   3  12       31.14       70.49     33.67 o 
  17   3  12       41.48       53.66     33.84 o 
  18   3  12        5.01       40.15     35.47 o 
  19   3  12       20.25       39.31     35.86 o 
  20   3  12       66.29       43.42     37.68 o 
   0   4  12     1405.02     1075.02     45.37 o 
   1   4  12      681.11      736.87     26.86 o 
   2   4  12      376.73      453.16     25.36 o 
   3   4  12      509.52      461.64     26.62 o 
   4   4  12      816.26      969.79     29.32 o 
   5   4  12      381.28      421.27     29.88 o 
   6   4  12      753.87      740.01     29.43 o 
 -19  13   0       30.99       96.60     47.18 o 
 -17  13   0       99.69       92.82     48.53 o 
 -15  13   0        9.20        9.58     44.81 o 
 -13  13   0      302.31      311.15     45.51 o 
 -11  13   0      129.92      160.99     38.88 o 
  -9  13   0      314.65      321.61     39.12 o 
  -7  13   0       38.31       16.14     32.74 o 
  -5  13   0        0.57       57.31     36.95 o 
  -3  13   0        7.31       54.02     36.65 o 
  -1  13   0      540.08      601.29     47.00 o 
   7   4  12      962.79      879.95     32.95 o 
   8   4  12     1015.87      886.46     32.12 o 
   9   4  12      252.43      272.58     30.75 o 
  10   4  12       13.50       49.74     25.78 o 
  11   4  12      175.27      188.30     29.33 o 
  12   4  12       43.32       34.81     28.09 o 
  13   4  12       87.87       78.12     29.55 o 
  14   4  12      229.79      261.76     31.51 o 
  15   4  12       89.60       75.77     28.79 o 
  16   4  12       21.48       49.34     30.60 o 
  17   4  12       60.24       62.76     36.24 o 
  18   4  12       32.29       52.42     38.72 o 
  19   4  12       89.70       99.99     37.47 o 
  20   4  12       48.12       81.29     39.08 o 
   1   5  12      528.33      503.89     26.18 o 
   2   5  12     2128.57     2442.66     48.57 o 
   3   5  12     1450.91     1468.82     38.38 o 
   4   5  12      632.38      629.58     31.03 o 
   5   5  12      626.39      585.18     28.30 o 
   6   5  12      346.16      352.06     28.33 o 
   7   5  12      729.60      665.72     31.67 o 
   8   5  12      664.79      689.78     31.34 o 
   9   5  12      855.78      817.10     29.82 o 
  10   5  12      160.38      208.70     29.29 o 
  11   5  12      334.88      307.63     29.78 o 
  12   5  12       71.59       79.62     27.15 o 
  13   5  12      348.76      293.79     30.15 o 
  14   5  12       93.31       73.71     31.97 o 
  15   5  12       58.72       94.83     33.47 o 
  16   5  12      135.08      121.09     29.66 o 
  17   5  12      117.81       81.71     36.22 o 
  18   5  12       75.02       71.77     33.03 o 
  19   5  12      129.44       96.98     34.98 o 
  20   5  12       49.32       67.27     35.90 o 
   0   6  12     1145.54     1262.01     42.46 o 
   1   6  12      744.41      684.96     28.87 o 
   2   6  12       72.51      110.36     23.18 o 
   3   6  12      869.29      938.51     32.49 o 
   4   6  12      902.12      996.74     30.13 o 
   5   6  12     1096.51     1094.83     32.52 o 
   6   6  12      385.22      332.18     27.94 o 
   7   6  12      878.72     1063.92     30.88 o 
   8   6  12      225.94      231.38     28.34 o 
   9   6  12      158.31      156.81     29.46 o 
  10   6  12      244.55      243.53     26.83 o 
  11   6  12      353.47      322.10     29.45 o 
  12   6  12       72.92       51.81     27.40 o 
  13   6  12      127.86      131.95     29.35 o 
  14   6  12      259.84      259.83     30.88 o 
  15   6  12      339.47      324.33     32.70 o 
  16   6  12      128.79      107.21     31.14 o 
  17   6  12      175.26      195.65     37.34 o 
  18   6  12       95.80       77.46     34.24 o 
  19   6  12      122.49       84.85     36.63 o 
   1   7  12      167.48      150.98     23.02 o 
   2   7  12      179.96      165.64     26.89 o 
   3   7  12       29.63       61.68     27.14 o 
   4   7  12      214.34      186.06     27.43 o 
   5   7  12      224.20      188.47     27.74 o 
   6   7  12      160.55      137.09     29.71 o 
   7   7  12      210.30      227.14     30.29 o 
   8   7  12       97.74      102.97     25.99 o 
   9   7  12      120.48      163.73     28.07 o 
  10   7  12      213.04      235.55     27.65 o 
  11   7  12      103.50      141.30     26.34 o 
  12   7  12      303.56      311.24     29.00 o 
  13   7  12        6.13       31.08     26.87 o 
  14   7  12       87.73       72.54     31.05 o 
  15   7  12      259.37      252.26     33.08 o 
  16   7  12      286.70      241.98     33.84 o 
  17   7  12      373.68      377.27     33.05 o 
  18   7  12       51.28       48.86     33.90 o 
  19   7  12       20.56       24.31     34.08 o 
   0   8  12     1324.27     1438.81     62.96 o 
   1   8  12      440.61      484.00     30.52 o 
   2   8  12       26.64       27.49     27.85 o 
   3   8  12      433.51      402.66     27.80 o 
   4   8  12      377.99      424.50     30.87 o 
   5   8  12       91.89      107.68     28.50 o 
   6   8  12      587.92      601.25     28.22 o 
   7   8  12      436.83      470.97     30.62 o 
   8   8  12      186.96      206.45     28.96 o 
   9   8  12       43.47       51.14     30.62 o 
  10   8  12      699.06      758.27     32.86 o 
  11   8  12      993.60      954.36     32.72 o 
  12   8  12      864.28      822.90     32.16 o 
  13   8  12       33.54       38.38     30.32 o 
  14   8  12       66.19       73.04     30.60 o 
  15   8  12      230.45      197.35     28.68 o 
  16   8  12      225.94      236.44     34.16 o 
  17   8  12      106.30      101.32     35.47 o 
  18   8  12       94.81       75.06     34.40 o 
   1   9  12       84.78       51.59     28.45 o 
   2   9  12       58.83       84.60     25.36 o 
   3   9  12      138.41      151.25     27.44 o 
   4   9  12      194.05      186.80     27.28 o 
   5   9  12      183.23      156.88     30.15 o 
   6   9  12      321.10      316.44     28.88 o 
   7   9  12       77.57       62.86     30.52 o 
   8   9  12      307.05      350.34     30.73 o 
   9   9  12      220.41      163.62     27.84 o 
  10   9  12       60.75       92.91     29.67 o 
  11   9  12       36.26       67.37     29.37 o 
  12   9  12      260.81      304.29     32.98 o 
  13   9  12      119.13      129.52     31.92 o 
  14   9  12       55.88      109.24     28.50 o 
  15   9  12       45.74      100.53     33.51 o 
  16   9  12      121.63      104.68     33.24 o 
  17   9  12       33.82       24.06     35.56 o 
   0  10  12      168.30      142.07     35.50 o 
   1  10  12      490.25      508.32     30.41 o 
   2  10  12       56.58       77.35     27.85 o 
   3  10  12      213.85      270.11     27.94 o 
   4  10  12       69.88       80.29     27.49 o 
   5  10  12      145.28      170.07     27.37 o 
   6  10  12      820.52      849.68     31.66 o 
   7  10  12       94.91       84.16     27.82 o 
   8  10  12       75.35      146.32     28.02 o 
   9  10  12        7.16       27.18     29.49 o 
  10  10  12      212.93      233.72     28.94 o 
  11  10  12       79.13       82.19     29.73 o 
  12  10  12      183.34      249.05     31.58 o 
  13  10  12       70.44       91.28     30.44 o 
  14  10  12       69.27       67.48     31.26 o 
  15  10  12       60.72       36.79     33.58 o 
  16  10  12       57.47       62.01     35.73 o 
  17  10  12       92.82       85.21     30.80 o 
   1  11  12      106.80      107.66     30.11 o 
   2  11  12     1196.91     1152.87     35.18 o 
   3  11  12      139.39      142.67     30.02 o 
   4  11  12      265.17      284.40     28.36 o 
   5  11  12      131.29      176.39     28.65 o 
   6  11  12       91.20       66.07     27.38 o 
   7  11  12      119.25      144.71     27.92 o 
   8  11  12      101.84       89.45     27.65 o 
   9  11  12      407.15      361.25     26.73 o 
  10  11  12       19.24       55.41     29.68 o 
  11  11  12       21.73       38.42     30.98 o 
  12  11  12       98.22       82.26     29.41 o 
  13  11  12      110.02      129.03     32.95 o 
  14  11  12        0.66       43.80     30.84 o 
  15  11  12      166.96      138.21     35.28 o 
  16  11  12       58.14       68.27     32.04 o 
   0  12  12      462.15      408.69     42.63 o 
   1  12  12      634.11      627.70     28.24 o 
   2  12  12      420.95      313.83     26.55 o 
   3  12  12      455.88      499.07     31.56 o 
   4  12  12       75.58       88.37     29.72 o 
   5  12  12      195.17      184.77     29.56 o 
   6  12  12        1.28       25.13     28.04 o 
   7  12  12      114.46      142.47     28.39 o 
   8  12  12        7.41       34.30     27.66 o 
   9  12  12       43.84       51.19     31.73 o 
  10  12  12       54.09       32.53     30.08 o 
  11  12  12      151.79      156.89     32.87 o 
  12  12  12      109.76       91.21     31.66 o 
  13  12  12      180.65      253.31     33.07 o 
  14  12  12      176.91      163.27     32.63 o 
   1  13  12      432.96      403.71     30.32 o 
   2  13  12      225.63      253.39     29.73 o 
   3  13  12      173.29      159.49     31.80 o 
   4  13  12       69.97       68.17     27.39 o 
   5  13  12      258.76      214.17     30.24 o 
   6  13  12      121.07      119.67     31.12 o 
   7  13  12       80.27       96.65     26.36 o 
   8  13  12       90.04       90.06     28.74 o 
   9  13  12       50.51       77.77     30.81 o 
  10  13  12      104.84       79.46     32.33 o 
  11  13  12       35.26      102.27     32.40 o 
  12  13  12       60.12       80.84     36.62 o 
  13  13  12      129.60      103.93     35.47 o 
   0  14  12      579.21      524.51     44.59 o 
   1  14  12      174.27      195.01     29.76 o 
   2  14  12       71.04       77.92     30.08 o 
   3  14  12       45.58       68.12     28.10 o 
   4  14  12       55.60       66.02     26.66 o 
   5  14  12       57.26       46.42     26.71 o 
   6  14  12        4.66       23.16     30.25 o 
   7  14  12       20.52       -4.46     27.50 o 
   8  14  12       83.83       66.82     30.69 o 
   9  14  12      176.99      130.45     32.28 o 
  10  14  12      172.22      118.29     34.92 o 
  11  14  12      139.70      155.08     32.96 o 
  12  14  12      198.41      179.40     36.02 o 
   1  15  12      173.11      161.12     31.02 o 
   2  15  12       75.71       37.39     29.76 o 
   3  15  12       85.86       46.73     29.61 o 
   4  15  12      183.82      222.52     31.43 o 
   5  15  12      112.21       91.31     28.72 o 
   6  15  12        7.54       27.49     30.91 o 
   7  15  12       79.04       60.51     28.70 o 
   8  15  12       16.21       22.02     34.30 o 
   9  15  12       20.83       67.92     34.76 o 
  10  15  12       79.57       79.94     36.17 o 
   0  16  12      193.79      157.69     44.75 o 
   1  16  12      105.98      121.58     29.69 o 
   2  16  12       48.66       48.22     30.78 o 
   3  16  12      147.34      145.67     32.35 o 
   4  16  12       72.87       49.12     29.82 o 
   5  16  12       49.51       30.62     31.68 o 
   6  16  12       37.00       21.28     29.46 o 
   7  16  12       10.93       62.64     31.38 o 
   1  17  12       54.48       85.02     30.89 o 
   2  17  12       47.69       22.73     30.50 o 
   2   0  13      158.59      172.06     41.23 o 
   4   0  13      290.42      332.05     37.43 o 
   6   0  13       48.68       46.93     34.23 o 
   8   0  13      775.70      843.12     41.81 o 
  10   0  13      111.90      173.00     38.61 o 
  12   0  13     1271.39     1182.62     52.34 o 
  14   0  13      426.14      483.84     47.48 o 
  16   0  13      158.30      108.20     44.16 o 
  18   0  13       45.99       79.82     56.77 o 
  20   0  13       17.13       21.58     52.88 o 
   0   1  13      921.30      769.54     38.26 o 
   1   1  13      329.56      334.74     25.14 o 
   2   1  13       56.02       34.54     23.79 o 
   3   1  13      212.31      240.81     25.78 o 
   4   1  13      216.43      229.28     27.25 o 
   5   1  13       54.62       61.93     24.54 o 
   6   1  13       90.66       65.34     24.78 o 
   7   1  13       60.46       80.61     24.78 o 
   8   1  13       44.34       53.34     25.84 o 
   9   1  13      223.85      188.49     25.95 o 
  10   1  13      299.03      264.73     32.39 o 
  11   1  13      130.03      153.55     32.97 o 
  12   1  13        5.59       19.92     25.47 o 
  13   1  13      120.97      132.18     28.59 o 
  14   1  13       75.09       86.24     29.20 o 
  15   1  13       47.06       43.55     29.30 o 
  16   1  13       99.12      148.16     32.15 o 
  17   1  13       42.66       51.20     33.55 o 
  18   1  13       12.20       15.52     35.76 o 
  19   1  13       10.90       31.92     32.91 o 
   1   2  13      261.95      229.90     26.03 o 
   2   2  13      799.85      618.74     29.84 o 
   3   2  13      191.39      148.77     24.79 o 
   4   2  13       96.70      121.94     26.33 o 
   5   2  13      462.26      449.49     28.23 o 
   6   2  13      463.53      442.24     27.51 o 
   7   2  13      634.95      678.15     30.64 o 
   8   2  13      274.72      290.68     28.41 o 
   9   2  13      114.89      106.03     27.04 o 
  10   2  13      229.51      239.34     27.66 o 
  11   2  13      182.69      191.16     28.06 o 
  12   2  13      355.10      306.54     29.25 o 
  13   2  13      162.74      111.96     30.02 o 
  14   2  13      205.41      222.64     31.35 o 
  15   2  13       88.39       64.96     33.18 o 
  16   2  13       66.88       87.66     34.50 o 
 -19  14   0       20.56       37.98     54.21 o 
 -17  14   0       10.51       20.30     46.95 o 
 -15  14   0       33.73       63.65     41.85 o 
 -13  14   0        0.30       14.12     37.44 o 
 -11  14   0       77.63       59.22     39.25 o 
  -9  14   0       56.82       68.92     35.65 o 
  -7  14   0        1.47       42.36     38.88 o 
  -5  14   0       27.21       51.79     32.80 o 
  -3  14   0       56.04      105.70     37.02 o 
  -1  14   0     1046.67     1066.50     46.11 o 
  17   2  13       82.92       87.67     29.34 o 
  18   2  13       75.46       90.79     39.12 o 
  19   2  13       50.44       72.32     35.33 o 
   0   3  13     1072.87     1018.19     48.83 o 
   1   3  13      299.84      270.73     25.90 o 
   2   3  13      179.71      138.71     27.40 o 
   3   3  13      109.76      127.09     24.59 o 
   4   3  13      916.98      919.23     29.52 o 
   5   3  13      907.18      959.26     30.90 o 
   6   3  13      400.65      436.99     29.36 o 
   7   3  13      376.64      420.67     30.06 o 
   8   3  13      152.76      148.60     28.45 o 
   9   3  13      298.92      273.53     29.53 o 
  10   3  13      274.09      259.40     29.38 o 
  11   3  13      253.18      218.08     29.41 o 
  12   3  13      137.58      117.31     28.09 o 
  13   3  13       70.62      107.86     29.82 o 
  14   3  13      138.92      172.74     29.82 o 
  15   3  13       72.87       67.98     29.34 o 
  16   3  13      244.52      209.07     34.99 o 
  17   3  13       19.30       18.18     34.72 o 
  18   3  13       46.80       40.66     34.30 o 
  19   3  13       81.43       92.13     38.01 o 
   1   4  13      290.22      344.85     24.10 o 
   2   4  13       98.36      103.20     26.56 o 
   3   4  13      340.52      368.27     28.89 o 
   4   4  13      260.64      313.75     25.48 o 
   5   4  13      936.23      974.81     29.55 o 
   6   4  13      489.41      509.41     29.86 o 
   7   4  13      286.84      269.76     30.18 o 
   8   4  13      916.05     1079.70     32.22 o 
   9   4  13      153.51      172.07     29.05 o 
  10   4  13      101.89      113.93     27.53 o 
  11   4  13      162.01      181.91     28.86 o 
  12   4  13      312.84      325.24     28.43 o 
  13   4  13      226.20      257.13     29.75 o 
  14   4  13       52.60      101.25     30.60 o 
  15   4  13       44.37       60.54     31.81 o 
  16   4  13       50.25       52.42     32.65 o 
  17   4  13      103.97       90.96     32.76 o 
  18   4  13       39.49       31.22     34.89 o 
  19   4  13      228.43      220.42     36.80 o 
   0   5  13      240.08      229.60     33.61 o 
   1   5  13      455.41      442.89     26.06 o 
   2   5  13     1159.42     1167.27     28.20 o 
   3   5  13      535.04      512.87     27.00 o 
   4   5  13     2397.53     2531.02     53.66 o 
   5   5  13      283.57      261.80     28.75 o 
   6   5  13      221.65      197.28     30.09 o 
   7   5  13       50.19       53.26     27.37 o 
   8   5  13      407.43      526.60     29.44 o 
   9   5  13      302.60      313.35     29.13 o 
  10   5  13      501.49      460.60     27.72 o 
  11   5  13      233.08      215.06     28.51 o 
  12   5  13      349.55      388.38     31.29 o 
  13   5  13       29.43       13.85     26.35 o 
  14   5  13       14.09       24.66     27.28 o 
  15   5  13       19.98       58.95     31.64 o 
  16   5  13       77.67       58.55     30.73 o 
  17   5  13       51.12       73.43     34.03 o 
  18   5  13       57.57       58.25     34.31 o 
  19   5  13        8.92       43.86     35.04 o 
   1   6  13      650.80      696.05     28.84 o 
   2   6  13      158.10      140.66     25.67 o 
   3   6  13      554.57      497.41     27.94 o 
   4   6  13      509.68      627.22     29.31 o 
   5   6  13      536.97      586.50     29.58 o 
   6   6  13       11.04        8.43     26.53 o 
   7   6  13      301.38      311.75     28.23 o 
   8   6  13      447.71      447.90     30.34 o 
   9   6  13      488.64      387.71     28.76 o 
  10   6  13       43.26       62.93     28.80 o 
  11   6  13      142.35      134.16     31.04 o 
  12   6  13       82.09      111.00     28.14 o 
  13   6  13       37.64       64.86     27.82 o 
  14   6  13       89.57      117.43     30.83 o 
  15   6  13       64.98       95.35     31.52 o 
  16   6  13      179.47      184.19     33.43 o 
  17   6  13       98.24       58.34     30.72 o 
  18   6  13       69.74      123.60     34.61 o 
   0   7  13      284.72      341.56     38.91 o 
   1   7  13       52.72       62.90     23.85 o 
   2   7  13       15.55       57.36     24.74 o 
   3   7  13       71.46       60.99     26.55 o 
   4   7  13      160.45      186.55     28.65 o 
   5   7  13      288.17      302.56     28.54 o 
   6   7  13      295.28      345.85     29.81 o 
   7   7  13      328.66      328.14     29.36 o 
   8   7  13      302.97      271.72     29.63 o 
   9   7  13      611.62      538.30     32.69 o 
  10   7  13      360.52      339.81     31.70 o 
  11   7  13      207.73      172.30     31.28 o 
  12   7  13      135.44      112.23     28.25 o 
  13   7  13       65.20       63.39     29.43 o 
  14   7  13       95.27       84.76     30.93 o 
  15   7  13      167.73      156.99     32.60 o 
  16   7  13       28.48       11.90     32.52 o 
  17   7  13       80.09       76.97     36.93 o 
  18   7  13      226.58      160.71     34.71 o 
   1   8  13       86.97      110.49     27.88 o 
   2   8  13      183.62      191.91     26.35 o 
   3   8  13      104.96      105.56     26.01 o 
   4   8  13       35.28       48.19     28.42 o 
   5   8  13      725.11      851.99     29.47 o 
   6   8  13      523.31      487.91     28.56 o 
   7   8  13       43.60       63.78     26.92 o 
   8   8  13      250.64      273.07     26.26 o 
   9   8  13      682.39      711.25     30.28 o 
  10   8  13       69.79       73.70     26.87 o 
  11   8  13       39.30       75.78     27.65 o 
  12   8  13       51.04       73.91     30.22 o 
  13   8  13       89.21       62.10     31.63 o 
  14   8  13      250.78      208.73     31.87 o 
  15   8  13      163.75      163.29     32.87 o 
  16   8  13       15.74       27.17     34.49 o 
  17   8  13       19.75       12.28     33.80 o 
   0   9  13       69.16       53.07     39.32 o 
   1   9  13      131.57      150.74     29.40 o 
   2   9  13      146.63      179.23     31.84 o 
   3   9  13      370.49      431.07     32.10 o 
   4   9  13       19.17       32.31     27.23 o 
   5   9  13      127.89      153.84     27.30 o 
   6   9  13      719.80      715.63     29.32 o 
   7   9  13      383.33      386.82     28.93 o 
   8   9  13       88.13      109.89     29.12 o 
   9   9  13       76.82       65.91     26.98 o 
  10   9  13      167.20      170.67     29.57 o 
  11   9  13       78.65       40.10     31.64 o 
  12   9  13       28.66       42.22     30.93 o 
  13   9  13      168.05      171.77     30.15 o 
  14   9  13      179.64      210.90     30.60 o 
  15   9  13       24.42       33.03     34.37 o 
  16   9  13       49.76       27.46     34.15 o 
   1  10  13      131.23      127.75     26.17 o 
   2  10  13      109.73      122.31     26.72 o 
   3  10  13      232.99      163.69     29.16 o 
   4  10  13     1118.80     1108.53     32.87 o 
   5  10  13      194.33      204.86     29.17 o 
   6  10  13      198.30      194.28     27.99 o 
   7  10  13      185.73      160.07     27.51 o 
   8  10  13      121.10      116.99     25.96 o 
   9  10  13      156.34      137.63     28.12 o 
  10  10  13       33.40       45.20     28.58 o 
  11  10  13       91.32       87.50     30.26 o 
  12  10  13       40.68       70.77     30.45 o 
  13  10  13       27.96       25.07     32.03 o 
  14  10  13       49.33       30.76     32.83 o 
  15  10  13       28.22       35.80     31.63 o 
   0  11  13      871.85      750.12     45.63 o 
   1  11  13      268.17      225.18     27.76 o 
   2  11  13       94.26       81.53     28.91 o 
   3  11  13       84.44       71.75     27.48 o 
   4  11  13      348.27      332.73     29.17 o 
   5  11  13      251.63      285.39     29.03 o 
   6  11  13       47.59       34.23     27.58 o 
   7  11  13       60.23       37.96     30.24 o 
   8  11  13       25.29       65.71     29.12 o 
   9  11  13       12.82       44.24     28.65 o 
  10  11  13      162.32      128.34     31.09 o 
  11  11  13      136.42      116.17     29.62 o 
  12  11  13      110.38       94.98     33.63 o 
  13  11  13       71.88       91.81     30.65 o 
  14  11  13       63.14       95.64     32.71 o 
   1  12  13      480.73      481.12     31.85 o 
   2  12  13      188.80      185.12     29.35 o 
   3  12  13      196.19      177.58     30.46 o 
   4  12  13       74.56       89.23     29.60 o 
   5  12  13      210.44      187.70     29.34 o 
   6  12  13      120.65      142.40     28.13 o 
   7  12  13       87.57       75.17     30.17 o 
   8  12  13       88.05      105.30     28.81 o 
   9  12  13       54.03       54.35     32.38 o 
  10  12  13       94.38       92.58     33.51 o 
  11  12  13       28.92       72.06     32.11 o 
  12  12  13       62.80       73.52     32.80 o 
  13  12  13      112.89       84.20     34.51 o 
   0  13  13      995.83     1051.69     47.26 o 
   1  13  13       35.18       47.16     28.52 o 
   2  13  13       18.70       38.68     29.41 o 
   3  13  13       24.58       73.46     29.57 o 
   4  13  13      132.75      111.18     27.85 o 
   5  13  13       29.65       34.37     30.03 o 
   6  13  13       47.92       43.60     30.00 o 
   7  13  13       14.88       29.54     26.94 o 
   8  13  13      213.45      175.98     33.63 o 
   9  13  13       40.23       53.19     34.63 o 
  10  13  13      332.12      416.86     36.21 o 
  11  13  13       48.17       55.46     35.62 o 
  12  13  13       94.50      118.51     33.50 o 
   1  14  13      108.29      120.46     30.71 o 
   2  14  13      102.45       93.40     29.21 o 
   3  14  13      195.30      189.07     27.66 o 
   4  14  13       59.98       50.86     29.13 o 
   5  14  13      102.02       80.35     30.77 o 
   6  14  13       45.71       67.96     30.67 o 
   7  14  13       30.82       14.64     28.13 o 
   8  14  13       13.14        8.58     31.96 o 
   9  14  13       30.02       70.72     33.63 o 
  10  14  13       24.22       -0.19     32.22 o 
   0  15  13      389.39      470.26     43.87 o 
   1  15  13      312.99      241.46     33.67 o 
   2  15  13      257.61      203.54     31.91 o 
   3  15  13      302.20      248.01     30.93 o 
   4  15  13      166.50      108.50     29.59 o 
   5  15  13      138.74      117.92     32.47 o 
   6  15  13       30.12       56.90     31.93 o 
   7  15  13       60.65       65.30     30.74 o 
   8  15  13       84.03      114.18     33.39 o 
   1  16  13       52.33       59.34     32.52 o 
   2  16  13       82.45       57.42     32.76 o 
   3  16  13      100.72       46.48     27.84 o 
   4  16  13       91.58      105.40     31.00 o 
   0   0  14     4115.76     4029.04    136.88 o 
   2   0  14      801.66      880.59     75.47 o 
   4   0  14       34.36       60.93     36.71 o 
   6   0  14      738.63      691.66     37.28 o 
   8   0  14      321.40      319.25     42.50 o 
  10   0  14     1883.94     2043.83     78.55 o 
  12   0  14      815.71      837.18     47.82 o 
  14   0  14      258.25      345.10     42.47 o 
  16   0  14      358.05      382.44     46.25 o 
  18   0  14       28.69       49.96     46.22 o 
   1   1  14      377.72      352.23     28.98 o 
   2   1  14      331.17      304.53     26.61 o 
   3   1  14      614.19      554.86     28.36 o 
   4   1  14      718.08      688.71     26.35 o 
   5   1  14      394.83      349.75     24.79 o 
   6   1  14      219.85      197.25     24.88 o 
   7   1  14      290.34      286.22     27.48 o 
   8   1  14      191.09      202.20     28.26 o 
   9   1  14      180.78      176.58     32.35 o 
  10   1  14      131.88      142.19     27.57 o 
  11   1  14      200.90      209.52     27.78 o 
  12   1  14      150.10      194.48     27.42 o 
  13   1  14      115.40      129.59     28.88 o 
  14   1  14       78.27       86.71     30.69 o 
  15   1  14      102.91      113.34     30.07 o 
  16   1  14      118.59       89.08     34.97 o 
  17   1  14        3.75       14.29     36.03 o 
  18   1  14       40.32       58.42     34.47 o 
   0   2  14     1975.24     2071.97     62.74 o 
   1   2  14     2610.60     2549.51     49.20 o 
   2   2  14      735.80      752.71     27.82 o 
   3   2  14      273.52      214.42     26.64 o 
   4   2  14      191.82      155.15     26.26 o 
   5   2  14     1142.10     1121.92     28.90 o 
   6   2  14      272.03      258.22     27.06 o 
   7   2  14      188.35      199.31     24.23 o 
   8   2  14       94.38      110.72     28.48 o 
   9   2  14      316.43      313.84     29.87 o 
 -17  15   0        4.73       26.41     50.44 o 
 -15  15   0       15.82       33.12     42.48 o 
 -13  15   0        1.97       46.00     39.01 o 
 -11  15   0       13.99       35.26     39.11 o 
  -9  15   0      316.95      274.13     39.64 o 
  -7  15   0        0.06       55.62     36.29 o 
  -5  15   0      376.88      381.49     37.74 o 
  -3  15   0      577.39      644.73     46.96 o 
  -1  15   0      188.41      225.80     41.18 o 
  10   2  14      115.49       96.32     30.08 o 
  11   2  14      251.34      228.03     29.86 o 
  12   2  14      130.55      118.83     28.04 o 
  13   2  14      133.63      113.91     30.53 o 
  14   2  14      124.79      117.24     26.43 o 
  15   2  14       48.40       77.07     30.50 o 
  16   2  14        5.63       64.29     32.41 o 
  17   2  14       54.35       59.28     33.35 o 
  18   2  14       55.46       87.57     34.20 o 
   1   3  14      325.41      304.37     25.58 o 
   2   3  14      960.39     1038.26     30.76 o 
   3   3  14      601.98      628.31     27.22 o 
   4   3  14      123.36      137.05     25.94 o 
   5   3  14       89.18       83.39     26.72 o 
   6   3  14      470.30      485.25     29.01 o 
   7   3  14      211.49      150.80     29.85 o 
   8   3  14      262.49      295.05     28.75 o 
   9   3  14      275.02      255.16     28.87 o 
  10   3  14      131.68      152.91     26.88 o 
  11   3  14      371.58      329.81     28.47 o 
  12   3  14      213.80      234.59     29.36 o 
  13   3  14      286.45      270.07     30.11 o 
  14   3  14       70.54       85.69     31.36 o 
  15   3  14       69.79       72.25     33.23 o 
  16   3  14       46.10       51.75     30.72 o 
  17   3  14      113.87       94.13     34.58 o 
  18   3  14       38.75       58.10     37.48 o 
   0   4  14     1898.03     2139.10     51.79 o 
   1   4  14      537.83      622.67     26.48 o 
   2   4  14      287.50      361.85     24.87 o 
   3   4  14     1038.40     1164.26     32.59 o 
   4   4  14      485.31      428.12     25.25 o 
   5   4  14      419.61      405.09     28.32 o 
   6   4  14      360.18      407.50     29.51 o 
   7   4  14       26.17       42.22     25.22 o 
   8   4  14      199.92      198.59     28.98 o 
   9   4  14      229.24      184.56     27.81 o 
  10   4  14      183.88      194.53     27.33 o 
  11   4  14       85.29      108.51     28.98 o 
  12   4  14      492.72      415.27     28.88 o 
  13   4  14       30.18       55.37     28.82 o 
  14   4  14       55.33       61.20     31.34 o 
  15   4  14       46.46       83.90     33.02 o 
  16   4  14       48.50       52.23     33.33 o 
  17   4  14      149.52      155.95     34.59 o 
  18   4  14       49.10       52.50     37.20 o 
   1   5  14      148.98      123.13     26.23 o 
   2   5  14      510.21      540.41     26.59 o 
   3   5  14       52.04       55.69     25.49 o 
   4   5  14      158.06      202.12     26.98 o 
   5   5  14       67.61       76.91     25.52 o 
   6   5  14      601.29      620.90     28.19 o 
   7   5  14      120.23      129.94     29.14 o 
   8   5  14      650.17      666.72     32.24 o 
   9   5  14       94.68       71.78     28.10 o 
  10   5  14      327.50      339.76     26.34 o 
  11   5  14       56.76       67.85     26.49 o 
  12   5  14       31.19       39.84     29.40 o 
  13   5  14      102.72      120.74     28.50 o 
  14   5  14       20.91       48.81     30.02 o 
  15   5  14       67.28       60.97     30.08 o 
  16   5  14      153.80      149.97     33.45 o 
  17   5  14      133.21      127.67     35.13 o 
   0   6  14       85.31       62.83     33.91 o 
   1   6  14      164.18      178.75     25.40 o 
   2   6  14      134.54      167.16     25.60 o 
   3   6  14      103.17      157.73     25.47 o 
   4   6  14      119.12      126.85     31.07 o 
   5   6  14      383.32      333.78     29.31 o 
   6   6  14      204.78      175.52     29.62 o 
   7   6  14      186.80      202.90     26.69 o 
   8   6  14      193.85      179.02     27.91 o 
   9   6  14      149.41      155.10     28.71 o 
  10   6  14      212.91      188.05     28.89 o 
  11   6  14      164.80      169.89     29.09 o 
  12   6  14       50.28       71.77     28.66 o 
  13   6  14       41.83       93.98     31.72 o 
  14   6  14       14.13       33.96     31.23 o 
  15   6  14       12.35       26.52     30.13 o 
  16   6  14       96.41       98.01     32.24 o 
  17   6  14       82.58       69.38     36.63 o 
   1   7  14      118.14      143.37     24.45 o 
   2   7  14      286.99      278.50     28.92 o 
   3   7  14     1157.54     1205.73     32.86 o 
   4   7  14      292.02      283.80     27.55 o 
   5   7  14      121.90      136.89     29.18 o 
   6   7  14      197.51      193.34     28.79 o 
   7   7  14     1306.28     1269.75     32.51 o 
   8   7  14      374.55      412.09     28.33 o 
   9   7  14      279.35      255.24     28.35 o 
  10   7  14      110.33      105.55     27.27 o 
  11   7  14       89.12       66.79     30.04 o 
  12   7  14       73.30       87.81     31.55 o 
  13   7  14       76.22       73.05     30.98 o 
  14   7  14       79.23       97.55     33.57 o 
  15   7  14       45.31       55.11     32.72 o 
  16   7  14      114.00      110.96     33.68 o 
   0   8  14      186.41      198.50     37.49 o 
   1   8  14       61.24       75.36     25.11 o 
   2   8  14      113.71      166.19     27.31 o 
   3   8  14       65.11       85.87     29.10 o 
   4   8  14      157.56      182.67     26.23 o 
   5   8  14      156.35      171.42     27.87 o 
   6   8  14      227.19      235.20     26.51 o 
   7   8  14      168.61      167.59     28.02 o 
   8   8  14      117.52       95.22     26.23 o 
   9   8  14       89.03       93.32     28.52 o 
  10   8  14       32.62       34.20     27.87 o 
  11   8  14      107.79       90.38     29.99 o 
  12   8  14      144.65      152.79     32.49 o 
  13   8  14       61.39       54.16     31.23 o 
  14   8  14      195.33      215.72     33.83 o 
  15   8  14       70.55       57.71     33.65 o 
  16   8  14      160.82      147.89     33.21 o 
   1   9  14      181.35      182.84     27.32 o 
   2   9  14      145.60      101.08     28.03 o 
   3   9  14      411.00      459.15     29.51 o 
   4   9  14      487.39      477.12     30.43 o 
   5   9  14       68.61       97.42     26.75 o 
   6   9  14       55.23       72.34     24.82 o 
   7   9  14       86.87      112.84     26.00 o 
   8   9  14        8.83       22.69     27.11 o 
   9   9  14      178.29      193.08     27.84 o 
  10   9  14        7.87       49.72     29.10 o 
  11   9  14       48.66       49.66     29.06 o 
  12   9  14      108.04       88.98     29.73 o 
  13   9  14       74.65       47.27     33.64 o 
  14   9  14       23.19       63.85     30.86 o 
  15   9  14      150.49      149.13     35.14 o 
   0  10  14      490.59      387.96     47.94 o 
   1  10  14      321.21      264.52     27.99 o 
   2  10  14      148.07      161.68     28.98 o 
   3  10  14      273.49      349.13     31.90 o 
   4  10  14       95.91      110.87     27.93 o 
   5  10  14      256.57      249.95     29.85 o 
   6  10  14      115.99      101.72     28.22 o 
   7  10  14      116.78       98.12     29.07 o 
   8  10  14       44.16       47.88     30.20 o 
   9  10  14      110.31      102.88     28.76 o 
  10  10  14       70.25       61.37     29.21 o 
  11  10  14      121.24      111.44     32.19 o 
  12  10  14      123.40      105.03     29.78 o 
  13  10  14       33.36       40.66     31.26 o 
  14  10  14        3.35       46.28     32.12 o 
   1  11  14      345.27      365.51     32.31 o 
   2  11  14      226.88      210.29     31.36 o 
   3  11  14       33.20       39.81     31.99 o 
   4  11  14       54.33       43.07     30.44 o 
   5  11  14      191.65      161.35     29.84 o 
   6  11  14      147.73      124.06     27.11 o 
   7  11  14       70.41       66.55     30.16 o 
   8  11  14       15.09       46.48     30.61 o 
   9  11  14       25.17       64.38     30.22 o 
  10  11  14       38.48       61.85     30.80 o 
  11  11  14      185.55      139.46     33.57 o 
  12  11  14       22.26       40.88     32.18 o 
  13  11  14       14.70       15.86     32.10 o 
   0  12  14      595.88      590.51     42.75 o 
   1  12  14      155.99      216.50     32.65 o 
   2  12  14       70.21      102.36     27.84 o 
   3  12  14       43.72       40.52     29.34 o 
   4  12  14       50.03       69.76     33.92 o 
   5  12  14       50.53       43.94     30.96 o 
   6  12  14        5.57       25.33     30.28 o 
   7  12  14       19.81        6.47     27.75 o 
   8  12  14       94.86       50.96     31.26 o 
   9  12  14      162.26      124.46     30.80 o 
  10  12  14      187.67      147.14     35.77 o 
  11  12  14      135.86      130.77     31.41 o 
  12  12  14      214.89      198.00     33.45 o 
   1  13  14      101.10      111.80     28.58 o 
   2  13  14       89.28      121.41     28.01 o 
   3  13  14      184.96      201.80     30.62 o 
   4  13  14       72.70       68.99     28.21 o 
   5  13  14       85.23      107.60     30.14 o 
   6  13  14       49.17       64.01     30.00 o 
   7  13  14       37.97       12.94     29.35 o 
   8  13  14       14.33        8.82     31.08 o 
   9  13  14       36.29       61.86     36.11 o 
  10  13  14       23.43       55.96     32.30 o 
   0  14  14       76.44       79.30     41.21 o 
   1  14  14       32.92       35.70     30.31 o 
   2  14  14      145.40      184.28     33.08 o 
   3  14  14      212.67      167.16     30.64 o 
   4  14  14      100.25       72.86     29.04 o 
   5  14  14       19.95       61.24     30.37 o 
   6  14  14       34.80       50.79     32.43 o 
   7  14  14      101.40       86.75     31.59 o 
   8  14  14      235.42      242.29     38.14 o 
   1  15  14       89.84      120.53     30.21 o 
   2  15  14      110.61       91.64     32.04 o 
   3  15  14      103.62       81.41     30.82 o 
   4  15  14       12.62       55.24     31.45 o 
   5  15  14       26.47       48.67     29.42 o 
   2   0  15     1067.44      965.78     38.92 o 
   4   0  15      115.43       73.19     40.12 o 
   6   0  15      127.35      123.97     36.35 o 
   8   0  15      121.19       92.10     36.77 o 
  10   0  15       71.99       54.77     39.68 o 
  12   0  15       48.30       85.60     38.24 o 
  14   0  15      406.54      268.46     39.38 o 
  16   0  15       20.86       20.02     42.13 o 
   0   1  15      143.16      213.56     38.78 o 
   1   1  15      352.06      300.41     26.20 o 
   2   1  15       25.62       58.67     24.29 o 
   3   1  15      363.84      402.02     26.85 o 
   4   1  15      504.82      530.60     28.65 o 
   5   1  15      447.01      412.91     27.55 o 
   6   1  15       86.83       66.62     25.05 o 
   7   1  15      275.56      287.59     26.78 o 
   8   1  15      123.54       97.83     29.39 o 
   9   1  15      168.61      207.39     27.57 o 
  10   1  15      144.62      145.96     28.34 o 
  11   1  15      211.36      218.48     28.71 o 
  12   1  15      127.88      119.35     28.23 o 
  13   1  15      179.92      199.24     26.84 o 
  14   1  15      106.08      101.32     29.71 o 
  15   1  15       30.73       31.99     28.48 o 
  16   1  15       28.25       22.79     31.13 o 
  17   1  15       17.83       31.77     36.06 o 
   1   2  15      272.32      285.13     27.41 o 
   2   2  15     1150.53     1236.46     30.21 o 
   3   2  15      759.04      784.68     27.19 o 
   4   2  15     1462.67     1694.28     31.26 o 
   5   2  15     1410.38     1739.01     34.04 o 
   6   2  15       66.90       78.03     25.70 o 
   7   2  15      116.01      103.92     26.91 o 
   8   2  15       92.86      100.71     26.50 o 
   9   2  15      222.26      203.60     29.62 o 
  10   2  15       71.42      131.10     27.50 o 
  11   2  15       27.51       47.43     31.24 o 
  12   2  15      213.14      277.63     31.36 o 
  13   2  15      109.72       77.83     27.65 o 
  14   2  15      120.66      119.52     29.36 o 
  15   2  15       26.60       46.23     30.65 o 
  16   2  15       23.32       44.37     33.07 o 
  17   2  15       31.75       39.98     34.75 o 
   0   3  15      710.55      697.58     50.62 o 
   1   3  15      232.76      209.11     26.99 o 
   2   3  15      143.37      202.82     25.38 o 
   3   3  15      151.99      180.24     26.80 o 
   4   3  15      615.91      717.83     27.93 o 
   5   3  15      223.48      240.84     26.54 o 
   6   3  15      155.16      196.77     26.74 o 
   7   3  15      122.06      114.23     26.72 o 
   8   3  15       43.64       31.85     26.33 o 
   9   3  15      117.52      152.83     27.17 o 
  10   3  15       69.59       46.78     27.23 o 
  11   3  15       74.00       64.82     30.34 o 
  12   3  15       14.39       60.11     29.37 o 
  13   3  15       80.44       58.85     29.18 o 
 -15  16   0        0.27       10.65     46.38 o 
 -13  16   0       41.39       89.81     41.91 o 
 -11  16   0        0.97       34.45     34.34 o 
  -9  16   0       88.63      104.94     39.62 o 
  -7  16   0      154.44      114.18     35.11 o 
  -5  16   0       97.10      104.71     37.32 o 
  -3  16   0       51.88       54.85     37.42 o 
  -1  16   0      856.56      850.52     49.51 o 
  14   3  15       35.47       36.56     28.66 o 
  15   3  15        6.84       28.57     29.05 o 
  16   3  15       20.12       17.22     32.11 o 
  17   3  15       17.27       33.63     32.87 o 
   1   4  15      181.97      230.06     25.60 o 
   2   4  15      244.97      204.49     25.73 o 
   3   4  15      161.53      152.28     24.08 o 
   4   4  15      517.95      502.78     26.89 o 
   5   4  15      297.56      313.27     29.78 o 
   6   4  15      104.78       99.42     26.92 o 
   7   4  15      178.48      167.31     28.65 o 
   8   4  15      230.14      172.83     27.61 o 
   9   4  15       99.94      105.85     27.63 o 
  10   4  15      101.47       79.71     28.88 o 
  11   4  15       88.30      120.04     30.12 o 
  12   4  15      161.75      126.18     27.60 o 
  13   4  15      141.20      140.22     29.26 o 
  14   4  15      134.89      121.17     29.12 o 
  15   4  15       37.43       62.22     29.61 o 
  16   4  15       21.84       48.74     32.19 o 
  17   4  15       74.76       85.53     39.13 o 
   0   5  15      801.15      721.46     39.71 o 
   1   5  15      542.03      450.09     28.98 o 
   2   5  15      152.14      110.78     24.28 o 
   3   5  15      182.56      190.83     27.80 o 
   4   5  15      114.22      126.58     27.45 o 
   5   5  15      124.35       96.98     27.94 o 
   6   5  15       88.48       65.44     26.84 o 
   7   5  15       38.51       57.48     26.07 o 
   8   5  15       48.43       57.54     27.06 o 
   9   5  15      118.70      114.62     25.76 o 
  10   5  15      326.25      268.65     28.20 o 
  11   5  15      147.30      182.19     29.90 o 
  12   5  15      133.00      137.58     30.82 o 
  13   5  15       37.80       12.83     27.87 o 
  14   5  15       15.17       29.93     29.98 o 
  15   5  15       66.31       42.89     32.69 o 
  16   5  15       46.17       35.29     31.79 o 
   1   6  15      170.33      165.20     25.02 o 
   2   6  15      343.71      404.13     26.48 o 
   3   6  15      159.17      149.46     26.14 o 
   4   6  15       46.96       65.40     24.88 o 
   5   6  15      259.91      251.53     27.38 o 
   6   6  15      122.87      117.09     27.59 o 
   7   6  15      325.42      324.84     30.74 o 
   8   6  15       42.49       32.29     25.97 o 
   9   6  15       92.14       96.16     28.13 o 
  10   6  15       36.06       60.76     27.70 o 
  11   6  15      124.28      126.73     31.11 o 
  12   6  15      226.68      216.31     29.57 o 
  13   6  15       43.07       54.10     30.00 o 
  14   6  15       17.64       31.23     30.30 o 
  15   6  15       14.48       23.64     30.34 o 
  16   6  15       37.80       30.58     33.78 o 
   0   7  15       55.66       71.92     35.19 o 
   1   7  15      782.60      767.09     29.20 o 
   2   7  15      153.41      169.20     25.45 o 
   3   7  15      248.90      219.86     27.47 o 
   4   7  15      103.33      160.37     26.69 o 
   5   7  15      157.78      151.63     27.93 o 
   6   7  15      147.99      158.45     26.67 o 
   7   7  15      170.53      161.44     27.28 o 
   8   7  15       15.29       14.09     27.72 o 
   9   7  15      100.68      113.57     30.00 o 
  10   7  15      122.71      162.46     29.61 o 
  11   7  15       73.56       85.54     30.44 o 
  12   7  15      132.97      119.75     31.25 o 
  13   7  15      108.95      130.23     31.77 o 
  14   7  15       49.84       63.06     31.26 o 
  15   7  15       27.59       33.88     33.55 o 
   1   8  15       41.61      109.28     26.99 o 
   2   8  15       99.19       75.94     27.84 o 
   3   8  15       54.81      105.74     28.36 o 
   4   8  15      254.73      233.66     28.93 o 
   5   8  15       78.54       90.16     27.05 o 
   6   8  15       85.76      101.15     25.42 o 
   7   8  15      293.00      303.38     30.01 o 
   8   8  15      398.80      415.72     27.47 o 
   9   8  15       44.08       45.43     27.95 o 
  10   8  15       57.06       45.92     29.37 o 
  11   8  15       15.12       53.77     32.50 o 
  12   8  15       78.49       71.61     33.77 o 
  13   8  15       57.79       85.61     34.28 o 
  14   8  15       11.01       26.70     32.37 o 
   0   9  15       67.25       94.66     40.50 o 
   1   9  15       53.14       50.36     25.93 o 
   2   9  15      112.57      118.44     24.18 o 
   3   9  15      175.21      149.61     30.75 o 
   4   9  15      103.96       64.98     28.91 o 
   5   9  15      200.07      194.17     26.26 o 
   6   9  15       60.49      106.13     26.14 o 
   7   9  15       42.15       53.23     27.95 o 
   8   9  15        9.11       41.08     27.51 o 
   9   9  15      154.48      116.25     30.69 o 
  10   9  15      195.23      183.99     32.62 o 
  11   9  15      151.46      127.86     30.79 o 
  12   9  15       47.38       41.13     33.18 o 
  13   9  15        4.54       17.92     32.80 o 
  14   9  15       14.24       15.60     31.75 o 
   1  10  15      308.17      345.64     29.33 o 
   2  10  15      288.35      270.84     29.61 o 
   3  10  15      145.19      156.26     28.16 o 
   4  10  15       48.54       41.99     27.39 o 
   5  10  15       54.31       62.88     26.81 o 
   6  10  15       39.49       43.87     28.12 o 
   7  10  15       33.44       25.69     27.69 o 
   8  10  15       91.28       89.41     28.59 o 
   9  10  15       47.82       40.49     28.53 o 
  10  10  15       54.64       42.98     29.42 o 
  11  10  15       23.02       68.61     31.66 o 
  12  10  15       53.32       56.23     31.38 o 
   0  11  15      465.17      459.16     43.37 o 
   1  11  15       75.72       97.29     30.01 o 
   2  11  15      146.63      116.30     29.53 o 
   3  11  15       69.00       81.05     28.11 o 
   4  11  15      101.29       73.87     30.28 o 
   5  11  15       40.06       47.19     28.72 o 
   6  11  15       25.59       48.21     29.42 o 
   7  11  15       47.42       42.92     28.28 o 
   8  11  15       66.15       60.71     29.23 o 
   9  11  15       84.56       92.26     30.24 o 
  10  11  15       79.38      101.46     28.59 o 
  11  11  15       88.42       61.59     31.24 o 
   1  12  15      168.02      195.08     33.32 o 
   2  12  15       71.67       59.40     29.07 o 
   3  12  15       91.07       70.32     30.59 o 
   4  12  15      196.72      152.43     30.87 o 
   5  12  15      102.33       64.13     31.12 o 
   6  12  15        8.04       61.15     32.00 o 
   7  12  15       72.35       42.77     28.07 o 
   8  12  15       19.21       14.79     30.62 o 
   9  12  15       20.64       15.65     31.03 o 
  10  12  15       84.80       55.74     29.23 o 
   0  13  15      420.09      471.00     49.64 o 
   1  13  15      282.86      211.04     35.53 o 
   2  13  15      209.60      191.09     31.26 o 
   3  13  15      334.08      264.48     34.85 o 
   4  13  15      173.57      121.35     32.80 o 
   5  13  15      124.06       81.86     35.79 o 
   6  13  15       26.62       29.62     34.28 o 
   7  13  15       71.10       94.78     34.85 o 
   8  13  15       81.35       56.22     31.52 o 
   1  14  15       92.44       96.44     32.85 o 
   2  14  15      126.71      106.06     31.23 o 
   3  14  15      101.40      116.89     30.43 o 
   4  14  15       14.91       25.41     29.26 o 
   5  14  15       23.67       12.85     30.60 o 
   0   0  16     2221.21     2479.08    123.34 o 
   2   0  16      343.91      343.10     40.28 o 
   4   0  16      146.48      189.21     40.87 o 
   6   0  16      285.77      329.89     40.98 o 
   8   0  16      113.97      168.61     39.93 o 
  10   0  16      123.55      128.97     44.74 o 
  12   0  16        9.27       24.82     40.04 o 
  14   0  16       31.98       23.05     41.14 o 
  16   0  16       39.29       56.22     49.50 o 
   1   1  16      602.25      546.37     30.40 o 
   2   1  16     1024.95     1070.50     31.78 o 
   3   1  16      707.99      708.56     29.50 o 
   4   1  16      151.34      170.76     26.63 o 
   5   1  16      115.63      156.00     26.95 o 
   6   1  16      145.27      113.46     27.56 o 
   7   1  16      249.39      285.40     27.33 o 
   8   1  16      261.37      199.85     27.96 o 
   9   1  16      301.51      321.92     27.62 o 
  10   1  16       94.06       81.85     29.31 o 
  11   1  16       31.23       62.27     27.82 o 
  12   1  16       10.08       18.89     27.94 o 
  13   1  16       57.43       71.01     29.13 o 
  14   1  16       57.03        1.36     27.99 o 
  15   1  16       47.24        7.45     33.13 o 
  16   1  16       75.88       58.41     33.52 o 
   0   2  16      712.66      834.98     43.95 o 
   1   2  16     2229.93     2316.11     36.13 o 
   2   2  16       62.21       69.86     25.19 o 
   3   2  16      433.25      401.82     26.65 o 
   4   2  16      120.46      132.99     24.67 o 
   5   2  16      792.86      837.49     27.58 o 
   6   2  16       56.21      119.70     27.11 o 
   7   2  16      143.20      149.75     27.69 o 
   8   2  16      362.39      453.76     28.73 o 
   9   2  16       89.26       82.01     28.36 o 
  10   2  16       26.03       53.25     29.90 o 
  11   2  16       78.25       83.39     28.73 o 
  12   2  16       24.66       49.16     30.18 o 
  13   2  16       31.39       64.10     29.40 o 
  14   2  16       15.97       42.90     29.92 o 
  15   2  16      137.62      163.35     33.50 o 
  16   2  16       65.18       40.16     31.81 o 
   1   3  16      506.15      445.27     28.36 o 
   2   3  16      404.82      418.75     29.40 o 
   3   3  16      524.47      535.80     26.98 o 
   4   3  16      174.51      157.53     27.57 o 
   5   3  16      205.97      227.33     29.95 o 
   6   3  16      121.81      122.91     26.97 o 
   7   3  16       67.98       40.92     23.38 o 
   8   3  16       18.88       44.33     26.23 o 
   9   3  16      118.36      108.23     25.06 o 
  10   3  16      133.28      129.69     29.86 o 
  11   3  16        4.31       -7.52     29.10 o 
  12   3  16       41.39       34.48     29.79 o 
  13   3  16        6.68       28.20     30.75 o 
  14   3  16       33.63       32.94     32.39 o 
  15   3  16       46.97       69.40     33.92 o 
  16   3  16       16.52       29.89     32.78 o 
   0   4  16      670.80      704.77     39.86 o 
   1   4  16      221.39      182.31     25.73 o 
   2   4  16      299.11      305.88     27.75 o 
   3   4  16      290.99      327.04     27.78 o 
   4   4  16      295.50      339.99     26.50 o 
   5   4  16      138.35      141.27     27.00 o 
   6   4  16       94.23      108.68     25.62 o 
   7   4  16      114.10      111.62     27.20 o 
   8   4  16       52.74       89.43     29.17 o 
   9   4  16       44.52       47.75     28.35 o 
  10   4  16       66.84       87.61     27.33 o 
  11   4  16       41.66       33.64     28.57 o 
  12   4  16       37.76       36.55     28.40 o 
  13   4  16       32.35        0.46     30.26 o 
  14   4  16        6.01       57.37     32.72 o 
  15   4  16       59.07       76.23     33.30 o 
   1   5  16       81.61      138.37     24.29 o 
   2   5  16      104.14       82.69     24.14 o 
   3   5  16      359.04      388.76     25.64 o 
   4   5  16      124.38      153.18     26.89 o 
   5   5  16      162.79      191.35     27.89 o 
   6   5  16        6.62       39.14     28.62 o 
   7   5  16       66.45       71.20     27.52 o 
   8   5  16      167.35      173.91     27.18 o 
   9   5  16      311.71      304.17     30.09 o 
  10   5  16      156.61      143.91     28.51 o 
  11   5  16      103.65       73.44     29.49 o 
  12   5  16       42.28       58.94     30.65 o 
  13   5  16       25.71       44.55     29.21 o 
  14   5  16       13.79       24.26     31.22 o 
  15   5  16       15.78       43.05     32.14 o 
   0   6  16      485.58      494.20     36.45 o 
   1   6  16      987.79     1074.84     30.60 o 
   2   6  16      580.78      667.73     28.95 o 
   3   6  16       92.48      107.44     27.69 o 
   4   6  16      468.19      557.30     29.55 o 
   5   6  16       20.31       38.41     24.82 o 
   6   6  16       79.56      112.20     25.61 o 
   7   6  16      179.12      155.81     29.22 o 
   8   6  16      224.51      258.82     26.37 o 
   9   6  16      103.71      104.88     27.50 o 
  10   6  16        9.48       19.72     27.27 o 
  11   6  16       78.55       77.45     29.01 o 
  12   6  16       61.74       60.06     27.50 o 
  13   6  16       59.91       52.71     31.02 o 
  14   6  16       58.07       37.57     30.77 o 
 -13  17   0       13.85       56.84     49.40 o 
 -11  17   0       60.31       62.26     41.86 o 
  -9  17   0      199.82      194.63     37.97 o 
  -7  17   0       19.51       66.48     31.10 o 
  -5  17   0      113.17       78.01     36.11 o 
  -3  17   0      154.56      124.12     33.00 o 
  -1  17   0      129.68      119.17     33.12 o 
 -13  18   0        9.35       51.58     51.87 o 
 -11  18   0        2.91       25.81     47.00 o 
  -9  18   0       42.05       61.54     36.24 o 
  -7  18   0       60.14       58.72     37.99 o 
  -5  18   0       65.92       59.70     34.14 o 
  -3  18   0       42.29       30.97     35.97 o 
  -1  18   0       42.55       47.61     41.20 o 
   1   7  16        6.03       33.01     25.19 o 
   2   7  16      312.47      319.21     28.59 o 
   3   7  16       81.58       47.37     26.23 o 
   4   7  16      121.93      131.94     26.34 o 
   5   7  16       65.44       66.99     28.14 o 
   6   7  16      104.74      108.64     28.70 o 
   7   7  16       30.05       49.08     27.30 o 
   8   7  16       73.01       73.90     30.01 o 
   9   7  16       27.68       55.29     29.89 o 
  10   7  16       87.45       90.05     27.70 o 
  11   7  16       47.48       55.66     29.16 o 
  12   7  16       50.04       35.07     27.97 o 
  13   7  16       26.86       42.92     30.77 o 
  14   7  16       36.40       40.44     29.21 o 
   0   8  16      123.26      108.79     34.59 o 
   1   8  16       79.82       81.39     25.16 o 
   2   8  16       43.30       79.82     26.20 o 
   3   8  16       47.90       83.98     26.30 o 
   4   8  16       16.12       47.26     26.75 o 
   5   8  16       34.48       38.02     27.49 o 
   6   8  16       54.53       58.74     27.66 o 
   7   8  16       35.36       44.33     25.94 o 
   8   8  16       70.55       78.96     28.86 o 
   9   8  16       17.48        5.48     28.22 o 
  10   8  16       41.32       59.38     29.88 o 
  11   8  16       73.56       56.51     29.00 o 
  12   8  16       24.34       28.30     29.68 o 
  13   8  16       23.04       58.54     34.48 o 
   1   9  16       54.37       89.12     28.99 o 
   2   9  16      233.04      244.35     26.85 o 
   3   9  16       69.37       87.60     26.43 o 
   4   9  16       79.86       94.83     27.56 o 
   5   9  16       74.28       88.63     27.86 o 
   6   9  16       43.44       56.24     29.32 o 
   7   9  16       70.64       64.54     29.30 o 
   8   9  16      128.98      103.54     28.06 o 
   9   9  16       61.19       68.61     30.17 o 
  10   9  16       37.27       48.19     31.34 o 
  11   9  16       18.93       49.98     30.59 o 
  12   9  16       15.77       49.97     31.11 o 
   0  10  16      192.23      240.96     44.52 o 
   1  10  16       72.08       74.46     27.77 o 
   2  10  16      121.14      134.26     29.83 o 
   3  10  16       68.40       72.21     28.34 o 
   4  10  16       44.07       67.53     28.83 o 
   5  10  16       11.32       36.01     29.88 o 
   6  10  16       19.79       16.70     27.00 o 
   7  10  16      101.17      120.03     32.15 o 
   8  10  16       99.69       95.40     30.23 o 
   9  10  16       45.12       26.12     29.38 o 
  10  10  16      105.26       95.78     33.93 o 
  11  10  16       12.38       58.94     34.91 o 
   1  11  16       32.44       36.41     28.91 o 
   2  11  16      147.88      119.01     28.72 o 
   3  11  16       61.81       76.36     30.32 o 
   4  11  16       96.97       95.77     29.68 o 
   5  11  16       71.03       70.19     28.24 o 
   6  11  16        7.36       44.09     30.21 o 
   7  11  16       53.33       65.58     30.79 o 
   8  11  16       43.72       73.73     32.47 o 
   9  11  16       10.71       21.06     32.81 o 
   0  12  16      215.62      193.90     43.77 o 
   1  12  16      116.48       93.77     30.97 o 
   2  12  16       42.41       52.96     26.70 o 
   3  12  16      148.53       94.11     29.97 o 
   4  12  16       85.78       51.95     28.11 o 
   5  12  16       51.92       48.93     31.09 o 
   6  12  16       31.87       42.82     28.69 o 
   7  12  16        9.78       29.38     31.83 o 
   1  13  16       57.46       41.18     29.72 o 
   2  13  16       72.62      107.86     31.64 o 
   3  13  16      109.63       71.12     31.83 o 
   4  13  16       79.83       97.10     30.95 o 
   2   0  17       63.43       32.87     33.50 o 
   4   0  17      379.07      395.38     32.78 o 
   6   0  17      921.27     1014.49     44.31 o 
   8   0  17       12.83       38.73     39.16 o 
  10   0  17       73.03       50.25     47.42 o 
  12   0  17      153.23      152.79     45.49 o 
  14   0  17       10.63       65.21     44.23 o 
   0   1  17     1487.59     1697.83    129.89 o 
   1   1  17      972.86      930.95     41.01 o 
   2   1  17      612.55      696.54     27.59 o 
   3   1  17      493.48      457.52     26.01 o 
   4   1  17      479.60      420.44     24.76 o 
   5   1  17      102.98      120.82     25.77 o 
   6   1  17      227.43      253.69     27.00 o 
   7   1  17      258.58      247.64     25.31 o 
   8   1  17      334.67      292.84     28.32 o 
   9   1  17      141.60      149.28     28.50 o 
  10   1  17        3.87       43.01     28.04 o 
  11   1  17        9.19       40.22     31.62 o 
  12   1  17       64.52       54.21     32.21 o 
  13   1  17       80.34       61.80     32.39 o 
  14   1  17      104.18       96.16     33.89 o 
   1   2  17      114.07      111.20     25.52 o 
   2   2  17       58.41       91.20     25.84 o 
   3   2  17      100.38      123.51     24.90 o 
   4   2  17      363.03      389.08     27.64 o 
   5   2  17      262.99      207.70     29.35 o 
   6   2  17      147.14      176.61     26.83 o 
   7   2  17       55.71       26.53     26.48 o 
   8   2  17       90.74       72.62     26.59 o 
   9   2  17       23.30       31.04     29.27 o 
  10   2  17       42.47       52.33     28.28 o 
  11   2  17       48.11       35.05     28.75 o 
  12   2  17       49.92       61.31     30.84 o 
  13   2  17       68.75       36.40     31.47 o 
  14   2  17      101.15       86.02     31.46 o 
   0   3  17       63.35       89.07     35.49 o 
   1   3  17       18.65       34.42     25.94 o 
   2   3  17       71.34      109.34     25.22 o 
   3   3  17      274.59      283.60     25.71 o 
   4   3  17      129.98       77.57     27.29 o 
   5   3  17      134.56      133.00     25.36 o 
   6   3  17      102.51      106.21     24.71 o 
   7   3  17       61.11       47.46     26.02 o 
   8   3  17        9.21       24.22     27.01 o 
   9   3  17       81.71      117.65     29.63 o 
  10   3  17      104.12      125.02     27.41 o 
  11   3  17       68.52       71.57     32.16 o 
  12   3  17       26.66       51.70     29.69 o 
  13   3  17       66.43       56.70     31.38 o 
  14   3  17       23.75       38.70     31.58 o 
   1   4  17       62.95       81.53     25.65 o 
   2   4  17      197.96      232.73     26.06 o 
   3   4  17      310.69      356.57     29.09 o 
   4   4  17      257.72      255.99     27.13 o 
   5   4  17      361.26      457.29     29.31 o 
   6   4  17       43.71       29.86     26.40 o 
   7   4  17       31.84       43.37     27.60 o 
   8   4  17       39.34       48.66     26.16 o 
   9   4  17       99.42       92.20     26.77 o 
  10   4  17       70.39      138.93     30.94 o 
  11   4  17       24.11       15.44     32.05 o 
  12   4  17       78.61       87.34     32.28 o 
  13   4  17       59.01       76.92     33.95 o 
  14   4  17       10.25       32.11     31.10 o 
   0   5  17      293.35      316.00     38.85 o 
   1   5  17      478.73      532.08     28.53 o 
   2   5  17       63.27       76.00     27.10 o 
   3   5  17      131.88      143.14     25.06 o 
   4   5  17       58.48       76.98     25.77 o 
   5   5  17      185.27      140.85     29.28 o 
   6   5  17       45.12       75.03     29.07 o 
   7   5  17      148.25      140.89     25.56 o 
   8   5  17      126.12      128.70     28.74 o 
   9   5  17       65.93       56.82     29.53 o 
  10   5  17       39.93       48.73     27.11 o 
  11   5  17       18.31       24.36     31.09 o 
  12   5  17       36.07       79.87     28.85 o 
  13   5  17       23.81       23.63     30.29 o 
   1   6  17      191.74      206.57     25.79 o 
   2   6  17      246.89      211.61     25.78 o 
   3   6  17      316.61      406.07     27.80 o 
   4   6  17       48.25       36.02     29.10 o 
   5   6  17       40.91       54.96     26.25 o 
   6   6  17      219.08      213.78     30.08 o 
   7   6  17      199.19      204.93     28.52 o 
   8   6  17      109.96      104.46     30.65 o 
   9   6  17      169.29      210.41     30.14 o 
  10   6  17       57.66       55.91     28.50 o 
  11   6  17       33.16       22.16     30.82 o 
  12   6  17       67.89       48.11     32.48 o 
   0   7  17       61.11       65.33     37.49 o 
   1   7  17      215.44      189.01     26.91 o 
   2   7  17       75.65       84.28     26.81 o 
   3   7  17       48.44       26.96     28.62 o 
   4   7  17       36.50       15.74     28.36 o 
   5   7  17       86.16       70.00     28.05 o 
   6   7  17      233.18      173.82     27.16 o 
   7   7  17      118.65      112.03     27.48 o 
   8   7  17       30.10       74.49     29.70 o 
   9   7  17       17.02       12.17     29.06 o 
  10   7  17       54.91       43.93     30.11 o 
  11   7  17       76.47       76.26     32.81 o 
  12   7  17       67.08       56.14     31.84 o 
   1   8  17       21.88       58.23     27.68 o 
   2   8  17      142.31      158.03     26.69 o 
   3   8  17       36.33       53.93     26.75 o 
   4   8  17       19.95       38.69     26.04 o 
   5   8  17       34.23       53.91     27.49 o 
   6   8  17       50.86       87.36     29.54 o 
   7   8  17      120.89      152.30     29.77 o 
   8   8  17       21.48       38.47     30.13 o 
   9   8  17       42.78       72.53     28.72 o 
  10   8  17        6.35       35.95     29.25 o 
  11   8  17       35.53       67.56     32.13 o 
   0   9  17       72.85       78.16     37.79 o 
   1   9  17      119.91      145.19     30.07 o 
   2   9  17       13.83       24.01     27.46 o 
   3   9  17       42.96       56.16     27.12 o 
   4   9  17       43.95       17.61     29.94 o 
   5   9  17       18.11       54.77     26.60 o 
   6   9  17       29.94       33.80     29.03 o 
   7   9  17       84.92       79.77     28.77 o 
   8   9  17      110.52      153.94     32.15 o 
   9   9  17      120.64      126.07     29.37 o 
  10   9  17       33.94       55.65     27.98 o 
   1  10  17       16.77       32.42     30.32 o 
   2  10  17       85.19      106.22     34.26 o 
   3  10  17      156.78      170.56     29.81 o 
   4  10  17       17.53       22.67     30.68 o 
   5  10  17      115.49      103.51     28.74 o 
   6  10  17       48.40       62.35     31.15 o 
   7  10  17       13.33       54.67     27.50 o 
   8  10  17       10.42       35.80     29.95 o 
   0  11  17      241.37      198.46     44.33 o 
   1  11  17      112.43      105.53     30.78 o 
   2  11  17      102.84       77.37     31.66 o 
   3  11  17      124.24      109.39     28.46 o 
   4  11  17       16.75       25.03     28.71 o 
   5  11  17       12.71       22.55     33.02 o 
   6  11  17       13.54       31.43     27.30 o 
   1  12  17       54.08       86.00     31.81 o 
   2  12  17       49.08       45.39     29.65 o 
   0   0  18     1429.37     1703.37     71.15 o 
   2   0  18      129.88      118.55     36.84 o 
   4   0  18      704.53      725.72     39.20 o 
   6   0  18       37.35       32.42     38.51 o 
   8   0  18      287.84      192.05     45.09 o 
  10   0  18      205.03      209.34     41.84 o 
  12   0  18      151.00       72.63     44.62 o 
   1   1  18      122.25      158.15     26.64 o 
   2   1  18      409.89      361.78     28.76 o 
   3   1  18      172.70      186.03     26.58 o 
   4   1  18       68.62       76.58     24.67 o 
   5   1  18      220.58      231.26     27.02 o 
   6   1  18       34.66       69.68     27.59 o 
   7   1  18       75.77       91.92     24.88 o 
   8   1  18       85.69       97.83     31.47 o 
   9   1  18      102.58       80.45     28.82 o 
  10   1  18       66.48       67.70     26.28 o 
  11   1  18       73.98       82.00     31.82 o 
  12   1  18      118.78       78.66     32.94 o 
   0   2  18      163.18      109.32     39.68 o 
   1   2  18      154.41      164.83     27.89 o 
   2   2  18       53.03       50.76     28.20 o 
   3   2  18      198.60      231.21     27.76 o 
   4   2  18       48.53       30.25     25.60 o 
   5   2  18       27.45       54.29     28.50 o 
   6   2  18      301.71      345.44     29.19 o 
   7   2  18       46.82       68.32     28.07 o 
   8   2  18      116.00      112.70     29.78 o 
   9   2  18       98.59      112.24     31.24 o 
  10   2  18      447.35      383.02     30.86 o 
  11   2  18      108.22      130.45     29.33 o 
  12   2  18       39.52       20.65     30.41 o 
  -9  19   0       30.00       71.98     42.33 o 
  -7  19   0       23.51       56.47     36.22 o 
  -5  19   0      103.58       65.23     41.83 o 
  -3  19   0       61.07       51.43     36.75 o 
  -1  19   0       70.61       76.56     39.47 o 
  -7  20   0        4.97       33.03     38.53 o 
  -5  20   0       81.55       86.48     39.41 o 
  -3  20   0      271.66      215.65     40.72 o 
  -1  20   0      161.38      164.13     36.41 o 
   1   3  18      120.00      118.47     25.73 o 
   2   3  18       65.34       50.28     24.84 o 
   3   3  18       77.32       93.83     23.98 o 
   4   3  18      117.78      114.03     25.74 o 
   5   3  18      166.84      161.55     25.15 o 
   6   3  18      114.38      125.46     26.31 o 
   7   3  18       58.81       64.55     29.04 o 
   8   3  18      265.50      242.00     30.23 o 
   9   3  18      269.88      274.11     32.52 o 
  10   3  18       27.16       49.33     31.77 o 
  11   3  18       44.18       25.29     31.54 o 
  12   3  18       54.20       41.52     30.01 o 
   0   4  18      237.24      332.70     39.02 o 
   1   4  18       81.78      121.43     28.82 o 
   2   4  18      123.09      123.73     27.72 o 
   3   4  18        4.66       50.30     26.72 o 
   4   4  18       54.68       64.66     26.61 o 
   5   4  18      232.13      280.73     27.39 o 
   6   4  18       52.95       72.32     28.62 o 
   7   4  18      104.44       91.49     27.45 o 
   8   4  18       15.34       47.62     29.01 o 
   9   4  18      128.42      148.01     30.62 o 
  10   4  18       51.55       79.91     29.96 o 
  11   4  18      182.80      168.23     33.23 o 
  12   4  18        8.01       40.20     29.64 o 
   1   5  18       12.55       26.68     26.44 o 
   2   5  18       73.35       54.65     25.75 o 
   3   5  18       18.40       41.78     26.42 o 
   4   5  18       42.33       43.06     27.24 o 
   5   5  18       39.36       33.99     28.87 o 
   6   5  18       79.19       69.78     25.84 o 
   7   5  18       52.83       62.69     28.15 o 
   8   5  18       96.83       55.29     29.28 o 
   9   5  18       33.26       25.57     27.59 o 
  10   5  18       31.74       42.07     31.37 o 
  11   5  18       14.11       48.37     31.23 o 
   0   6  18       79.93       19.18     41.41 o 
   1   6  18      105.19      123.36     26.62 o 
   2   6  18       73.11      113.02     26.03 o 
   3   6  18       37.62       43.92     26.72 o 
   4   6  18       13.05       54.95     27.89 o 
   5   6  18        6.22       18.54     28.40 o 
   6   6  18       83.11       46.09     27.98 o 
   7   6  18       20.02       41.19     28.18 o 
   8   6  18       19.84       20.96     28.56 o 
   9   6  18       58.11       54.04     31.60 o 
  10   6  18      123.31      114.69     30.82 o 
   1   7  18       21.25       52.71     27.16 o 
   2   7  18       67.51       48.52     27.97 o 
   3   7  18       44.02       69.50     28.30 o 
   4   7  18       30.58       71.26     27.38 o 
   5   7  18       26.25       40.73     28.20 o 
   6   7  18       17.26       49.95     27.24 o 
   7   7  18        9.59        6.58     28.35 o 
   8   7  18      116.76      118.98     31.20 o 
   9   7  18       30.76       53.36     30.74 o 
   0   8  18      504.13      579.01     44.04 o 
   1   8  18       47.49       43.93     29.62 o 
   2   8  18       99.25       98.88     29.20 o 
   3   8  18       40.07       66.73     29.85 o 
   4   8  18       36.55       59.65     26.02 o 
   5   8  18       36.21       86.02     30.46 o 
   6   8  18       45.34       53.26     29.15 o 
   7   8  18       13.57       -0.91     25.22 o 
   8   8  18       64.00       94.81     29.10 o 
   1   9  18        7.75       38.71     29.50 o 
   2   9  18      124.10      144.80     30.02 o 
   3   9  18       32.30       17.83     27.52 o 
   4   9  18      104.82      148.56     29.81 o 
   5   9  18       66.23       24.66     28.80 o 
   6   9  18       18.65       65.34     29.87 o 
   7   9  18       52.20       31.05     30.28 o 
   0  10  18      116.03       76.56     43.95 o 
   1  10  18       61.17       58.44     29.07 o 
   2  10  18       60.40       57.89     30.31 o 
   3  10  18       24.49       39.86     28.27 o 
   4  10  18       35.50       44.63     30.39 o 
   2   0  19      337.61      348.03     38.74 o 
   4   0  19        4.56       23.33     42.52 o 
   6   0  19      354.25      330.45     42.60 o 
   8   0  19      157.01      157.38     50.08 o 
  10   0  19       15.47       -5.28     41.76 o 
   0   1  19      312.47      221.84     37.17 o 
   1   1  19      236.85      248.89     27.85 o 
   2   1  19       80.83       83.91     25.77 o 
   3   1  19      170.43      163.50     27.92 o 
   4   1  19       45.03       71.69     27.89 o 
   5   1  19       69.51       94.38     25.92 o 
   6   1  19       66.13       93.68     27.83 o 
   7   1  19       97.47      112.78     28.71 o 
   8   1  19       96.99       77.48     30.21 o 
   9   1  19      121.63       57.69     30.50 o 
  10   1  19       74.50       93.86     26.81 o 
   1   2  19      107.93      111.98     27.11 o 
   2   2  19       91.82       95.32     26.98 o 
   3   2  19       82.79      105.68     29.04 o 
   4   2  19      162.38      149.90     27.79 o 
   5   2  19      218.82      195.53     30.93 o 
   6   2  19      225.01      224.29     29.73 o 
   7   2  19       32.16       49.84     28.47 o 
   8   2  19        9.33       34.93     27.38 o 
   9   2  19       32.73       -4.23     34.96 o 
  10   2  19       48.79       31.79     30.22 o 
   0   3  19       95.25       83.46     36.72 o 
   1   3  19      109.62       65.21     25.77 o 
   2   3  19       48.66       56.10     27.01 o 
   3   3  19       31.71       46.54     26.55 o 
   4   3  19       52.91       45.38     28.82 o 
   5   3  19       63.77       84.39     27.99 o 
   6   3  19        8.32       16.74     28.36 o 
   7   3  19       69.09       85.72     29.85 o 
   8   3  19       98.79       67.90     31.08 o 
   9   3  19      122.30       77.11     29.23 o 
  10   3  19       38.29       35.00     29.43 o 
   1   4  19       77.16       78.66     27.56 o 
   2   4  19       36.68       37.28     24.54 o 
   3   4  19       58.87       65.36     27.00 o 
   4   4  19      259.63      271.10     28.70 o 
   5   4  19       24.42       48.93     28.16 o 
   6   4  19       52.72       36.95     29.77 o 
   7   4  19       57.00       55.86     28.67 o 
   8   4  19       50.01       65.08     30.44 o 
   9   4  19       34.32       63.84     32.63 o 
   0   5  19       27.41       53.37     38.26 o 
   1   5  19       26.91       33.20     27.30 o 
   2   5  19        4.83       32.25     27.79 o 
   3   5  19       63.70       66.21     27.36 o 
   4   5  19       44.80       80.67     26.92 o 
   5   5  19       58.71       67.99     29.91 o 
   6   5  19       46.75       80.84     27.96 o 
   7   5  19      105.09       81.41     29.90 o 
   8   5  19       45.03       66.57     31.85 o 
   1   6  19       14.37       51.43     25.36 o 
   2   6  19       10.36       50.12     27.93 o 
   3   6  19       26.26       81.63     29.93 o 
   4   6  19       44.01       45.63     26.88 o 
   5   6  19       40.69       22.36     26.68 o 
   6   6  19       16.88       45.61     28.67 o 
   7   6  19       10.01       46.85     31.79 o 
   0   7  19      114.53      148.34     40.16 o 
   1   7  19       57.24       60.05     29.78 o 
   2   7  19        2.88       18.46     29.53 o 
   3   7  19        9.18       37.02     30.68 o 
   4   7  19       52.37       63.88     27.35 o 
   5   7  19       13.34       16.99     28.62 o 
   6   7  19       95.10      106.88     28.57 o 
   1   8  19       24.89       56.84     28.81 o 
   2   8  19       29.36       59.11     33.75 o 
   3   8  19       17.75       36.85     28.63 o 
   4   8  19       21.91       62.51     29.80 o 
   0   0  20      373.30      355.10     52.21 o 
   2   0  20      290.09      240.97     42.83 o 
   4   0  20      218.39      152.49     36.87 o 
   6   0  20      110.74       94.03     39.89 o 
   1   1  20       29.72       50.52     26.10 o 
   2   1  20       89.13       89.79     29.28 o 
   3   1  20      100.31       94.16     28.09 o 
   4   1  20      222.39      174.82     27.51 o 
   5   1  20      104.62       95.61     28.11 o 
   6   1  20       48.59       22.59     25.77 o 
   7   1  20       37.28       39.94     27.46 o 
   0   2  20       19.07       51.73     37.89 o 
   1   2  20       50.32       14.77     26.76 o 
   2   2  20       13.77       33.14     27.43 o 
   3   2  20       38.73       38.34     27.37 o 
   4   2  20       56.77       44.90     27.68 o 
   5   2  20       20.58       36.53     29.58 o 
   6   2  20      132.83      117.02     31.38 o 
   7   2  20       18.31       32.45     28.80 o 
   1   3  20        9.76       10.13     28.23 o 
   2   3  20       75.11       70.85     30.40 o 
   3   3  20       13.99       43.55     29.42 o 
   4   3  20       37.88       27.66     28.02 o 
   5   3  20       13.85       13.75     27.49 o 
   6   3  20      202.58      154.44     29.79 o 
   0   4  20       63.93       56.55     40.00 o 
   1   4  20       24.62       37.85     27.39 o 
   2   4  20       40.30       51.52     27.81 o 
   3   4  20       22.81       24.32     28.77 o 
   4   4  20       61.83       45.89     28.79 o 
   5   4  20       11.53       25.19     27.21 o 
   1   5  20       53.88       86.76     28.60 o 
   2   5  20       21.70       38.66     27.53 o 
   3   5  20       20.91       29.65     26.59 o 
   4   5  20        3.85       46.31     31.51 o 
   0   6  20      135.04      115.16     40.77 o 
   1   6  20       78.91       73.77     29.35 o 
                                                 
